# Supplementary material for: [N′-(1,3-Dioxoindan-2-yl­idene)-2-oxido­benzohydrazidato-κ3 O 2,N,O]tripyridine­nickel(II) pyridine solvate
Source: Acta Crystallogr Sect E Struct Rep Online. 2008 Jul 31;64(Pt 8):m1088. doi: 10.1107/S1600536808023489 (PMC2961996; doi:10.1107/S1600536808023489)
Supplement: Supplementary file 1 [file e-64-m1088-sup1.cif]

##############################################################################
###                                                                        ###
###        Electronic paper (Acta Crystallographica Section E)             ###
###                                                                        ###
##############################################################################
#                                                                            #
# This CIF contains the data in a paper accepted for publication in Acta     #
# Crystallographica Section E. It conforms to the requirements of Notes      #
# for Authors for Section E, and has been peer reviewed under the auspices   #
# of the IUCr Commission on Journals.                                        #
#                                                                            #
# Full details of the Crystallographic Information File format               #
# are given in the paper "The Crystallographic Information File (CIF):       #
# a New Standard Archive File for Crystallography" by S. R. Hall, F. H.      #
# Allen and I. D. Brown [Acta Cryst. (1991), A47, 655-685].                  #
#                                                                            #
# The current version of the core CIF dictionary is obtainable from          #
# ftp://ftp.iucr.org/pub/cif_core.dic. The current version number is 2.4.    #
#                                                                            #
# Software is freely available for graphical display of the structure(s) in  #
# this CIF.  For information consult the CIF home page http://www.iucr.org/  #
# cif/home.html                                                              #
#                                                                            #
# This file may be used for bona fide research purposes within the           #
# scientific community so long as proper attribution is given to the journal # 
# article from which it was obtained.                                        #
#                                                                            #
##############################################################################
                                             
data_I
_audit_creation_method     SHELXL-97
_chemical_name_systematic
;
[<i>N</i>'-(1,3-Dioxoindan-2-ylidene)-2-oxidobenzohydrazidato-
\k^3^<i>O</i>^2^,<i>N</i>,<i>O</i>]tripyridinenickel(II) pyridine solvate
;
_chemical_name_common     ?
_chemical_formula_moiety     'C31 H23 N5 Ni O4, C5 H5 N'
_chemical_formula_sum     'C36 H28 N6 Ni O4'
_chemical_formula_iupac     '[Ni (C16 H8 N2 O4) (C5 H5 N)3], C5 H5 N'
_chemical_formula_weight     667.35
_chemical_melting_point     ?
_symmetry_cell_setting     Orthorhombic
_symmetry_space_group_name_H-M     'P b c a'
_symmetry_space_group_name_Hall     '-P 2ac 2ab'
loop_
    _symmetry_equiv_pos_as_xyz
    'x, y, z'
    '-x+1/2, -y, z+1/2'
    '-x, y+1/2, -z+1/2'
    'x+1/2, -y+1/2, -z'
    '-x, -y, -z'
    'x-1/2, y, -z-1/2'
    'x, -y-1/2, z-1/2'
    '-x-1/2, y-1/2, z'
_cell_length_a     17.1945(13)
_cell_length_b     17.6887(13)
_cell_length_c     21.4633(16)
_cell_angle_alpha     90.00
_cell_angle_beta     90.00
_cell_angle_gamma     90.00
_cell_volume     6528.0(8)
_cell_formula_units_Z     8
_cell_measurement_reflns_used     4952
_cell_measurement_theta_min     2.22
_cell_measurement_theta_max     21.49
_cell_measurement_temperature     273(2)
_exptl_crystal_description     block
_exptl_crystal_colour     brown
_exptl_crystal_size_max     0.19
_exptl_crystal_size_mid     0.18
_exptl_crystal_size_min     0.15
_exptl_crystal_density_diffrn     1.358
_exptl_crystal_density_meas     ?
_exptl_crystal_density_method     'not measured'
_exptl_crystal_F_000     2768
_exptl_absorpt_coefficient_mu     0.643
_exptl_absorpt_correction_type     multi-scan
_exptl_absorpt_process_details     '(<i>SADABS</i>; Sheldrick, 1996)'
_exptl_absorpt_correction_T_min     0.885
_exptl_absorpt_correction_T_max     0.908
_exptl_special_details
;
;
_diffrn_ambient_temperature     273(2)
_diffrn_radiation_type     MoK\a
_diffrn_radiation_wavelength     0.71073
_diffrn_radiation_source     'fine-focus sealed tube'
_diffrn_radiation_monochromator     graphite
_diffrn_measurement_device_type     'Bruker SMART 1000 CCD area-detector'
_diffrn_measurement_method     '\f and \w'
_diffrn_detector_area_resol_mean     ?
_diffrn_reflns_number     36292
_diffrn_reflns_av_R_equivalents     0.0575
_diffrn_reflns_av_sigmaI/netI     0.0445
_diffrn_reflns_theta_min     1.90
_diffrn_reflns_theta_max     27.00
_diffrn_reflns_theta_full     27.00
_diffrn_measured_fraction_theta_max     0.999
_diffrn_measured_fraction_theta_full     0.999
_diffrn_reflns_limit_h_min     -20
_diffrn_reflns_limit_h_max     21
_diffrn_reflns_limit_k_min     -18
_diffrn_reflns_limit_k_max     22
_diffrn_reflns_limit_l_min     -24
_diffrn_reflns_limit_l_max     27
_diffrn_standards_number     ?
_diffrn_standards_interval_count     ?
_diffrn_standards_interval_time     ?
_diffrn_standards_decay_%     ?
_refine_special_details
;
Refinement of <i>F</i>^2^ against ALL reflections. The weighted <i>R</i>-factor
<i>wR</i> and goodness of fit <i>S</i> are based on <i>F</i>^2^, conventional
<i>R</i>-factors <i>R</i> are based on <i>F</i>, with <i>F</i> set to zero for
negative <i>F</i>^2^. The threshold expression of <i>F</i>^2^ >
\s(<i>F</i>^2^) is used only for calculating <i>R</i>-factors(gt) <i>etc</i>.
and is not relevant to the choice of reflections for refinement.
<i>R</i>-factors based on <i>F</i>^2^ are statistically about twice as large
as those based on <i>F</i>, and <i>R</i>- factors based on ALL data will be
even larger.
;
_reflns_number_total     7115
_reflns_number_gt     4248
_reflns_threshold_expression     I>2\s(I)
_refine_ls_structure_factor_coef     Fsqd
_refine_ls_matrix_type     full
_refine_ls_R_factor_all     0.0851
_refine_ls_R_factor_gt     0.0380
_refine_ls_wR_factor_gt     0.0751
_refine_ls_wR_factor_ref     0.0926
_refine_ls_goodness_of_fit_ref     1.000
_refine_ls_restrained_S_all     1.000
_refine_ls_number_reflns     7115
_refine_ls_number_parameters     424
_refine_ls_number_restraints     0
_refine_ls_hydrogen_treatment     constr
_refine_ls_weighting_scheme     calc
_refine_ls_weighting_details
          'calc w=1/[\s^2^(Fo^2^)+(0.031P)^2^+1.8991P] where P=(Fo^2^+2Fc^2^)/3'
_atom_sites_solution_hydrogens     geom
_atom_sites_solution_primary     direct
_atom_sites_solution_secondary     difmap
_refine_ls_shift/su_max     0.001
_refine_ls_shift/su_mean     0.000
_refine_diff_density_max     0.248
_refine_diff_density_min     -0.262
_refine_ls_extinction_method     none
_refine_ls_extinction_coef     ?
loop_
    _atom_type_symbol
    _atom_type_description
    _atom_type_scat_dispersion_real
    _atom_type_scat_dispersion_imag
    _atom_type_scat_source
    'C' 'C' 0.0033 0.0016
                         'International Tables Vol C Tables 4.2.6.8 and 6.1.1.4'
    'H' 'H' 0.0000 0.0000
                         'International Tables Vol C Tables 4.2.6.8 and 6.1.1.4'
    'N' 'N' 0.0061 0.0033
                         'International Tables Vol C Tables 4.2.6.8 and 6.1.1.4'
    'O' 'O' 0.0106 0.0060
                         'International Tables Vol C Tables 4.2.6.8 and 6.1.1.4'
    'Ni' 'Ni' 0.3393 1.1124
                         'International Tables Vol C Tables 4.2.6.8 and 6.1.1.4'
_computing_data_collection     'SMART (Bruker, 1997)'
_computing_cell_refinement     'SAINT (Bruker, 1997)'
_computing_data_reduction     'SAINT (Bruker, 1997)'
_computing_structure_solution     'SHELXS97 (Sheldrick, 2008)'
_computing_structure_refinement     'SHELXL97 (Sheldrick, 2008)'
_computing_molecular_graphics     'SHELXTL (Sheldrick, 2008)'
_computing_publication_material     'publCIF (Westrip, 2008)'
loop_
    _atom_site_type_symbol
    _atom_site_label
    _atom_site_fract_x
    _atom_site_fract_y
    _atom_site_fract_z
    _atom_site_U_iso_or_equiv
    _atom_site_adp_type
    _atom_site_calc_flag
    _atom_site_refinement_flags
    _atom_site_occupancy
    _atom_site_disorder_assembly
    _atom_site_disorder_group
    Ni Ni1 0.836338(16) 0.083641(16) 0.657583(13) 0.04341(10) Uani d . 1 . .
    C C1 0.76080(12) 0.18336(13) 0.48329(11) 0.0453(6) Uani d . 1 . .
    C C2 0.75643(14) 0.26298(14) 0.47940(12) 0.0565(7) Uani d . 1 . .
    H H2 0.7638 0.2930 0.5145 0.068 Uiso calc R 1 . .
    C C3 0.74079(15) 0.29530(16) 0.42153(13) 0.0643(7) Uani d . 1 . .
    H H3 0.7383 0.3476 0.4174 0.077 Uiso calc R 1 . .
    C C4 0.72894(15) 0.24950(17) 0.37029(13) 0.0668(8) Uani d . 1 . .
    H H4 0.7185 0.2719 0.3320 0.080 Uiso calc R 1 . .
    C C5 0.73212(14) 0.16902(15) 0.37408(12) 0.0595(7) Uani d . 1 . .
    H H5 0.7235 0.1393 0.3390 0.071 Uiso calc R 1 . .
    C C6 0.74836(13) 0.13645(14) 0.43112(11) 0.0463(6) Uani d . 1 . .
    C C7 0.75640(13) 0.05326(14) 0.44978(11) 0.0476(6) Uani d . 1 . .
    C C8 0.77700(13) 0.05377(13) 0.51617(10) 0.0431(5) Uani d . 1 . .
    C C9 0.77869(12) 0.13320(13) 0.53733(11) 0.0433(6) Uani d . 1 . .
    C C10 0.80145(16) -0.08939(15) 0.63042(12) 0.0568(7) Uani d . 1 . .
    C C11 0.84936(14) -0.11063(14) 0.68389(11) 0.0489(6) Uani d . 1 . .
    C C12 0.85576(15) -0.19104(15) 0.69505(13) 0.0615(7) Uani d . 1 . .
    H H12 0.8306 -0.2240 0.6680 0.074 Uiso calc R 1 . .
    C C13 0.89690(16) -0.22044(16) 0.74336(14) 0.0693(8) Uani d . 1 . .
    H H13 0.9009 -0.2724 0.7493 0.083 Uiso calc R 1 . .
    C C14 0.93282(16) -0.16944(17) 0.78369(14) 0.0692(8) Uani d . 1 . .
    H H14 0.9608 -0.1880 0.8175 0.083 Uiso calc R 1 . .
    C C15 0.92794(14) -0.09100(15) 0.77480(12) 0.0590(7) Uani d . 1 . .
    H H15 0.9527 -0.0593 0.8031 0.071 Uiso calc R 1 . .
    C C16 0.88692(13) -0.05805(14) 0.72444(11) 0.0470(6) Uani d . 1 . .
    C C17 0.72290(15) 0.05699(15) 0.76300(11) 0.0568(7) Uani d . 1 . .
    H H17 0.7682 0.0546 0.7866 0.068 Uiso calc R 1 . .
    C C18 0.65464(16) 0.04440(16) 0.79189(12) 0.0644(7) Uani d . 1 . .
    H H18 0.6528 0.0336 0.8343 0.077 Uiso calc R 1 . .
    C C19 0.58917(15) 0.04784(15) 0.75774(12) 0.0616(7) Uani d . 1 . .
    H H19 0.5409 0.0396 0.7761 0.074 Uiso calc R 1 . .
    C C20 0.59477(14) 0.06369(16) 0.69538(13) 0.0630(7) Uani d . 1 . .
    H H20 0.5502 0.0660 0.6709 0.076 Uiso calc R 1 . .
    C C21 0.66456(14) 0.07584(15) 0.67011(11) 0.0579(7) Uani d . 1 . .
    H H21 0.6675 0.0870 0.6278 0.069 Uiso calc R 1 . .
    C C22 0.84087(14) 0.25500(15) 0.69829(12) 0.0577(7) Uani d . 1 . .
    H H22 0.8132 0.2617 0.6615 0.069 Uiso calc R 1 . .
    C C23 0.85674(17) 0.31949(16) 0.73437(14) 0.0702(8) Uani d . 1 . .
    H H23 0.8403 0.3672 0.7217 0.084 Uiso calc R 1 . .
    C C24 0.89680(17) 0.31003(18) 0.78832(15) 0.0756(9) Uani d . 1 . .
    H H24 0.9084 0.3511 0.8137 0.091 Uiso calc R 1 . .
    C C25 0.92010(16) 0.23715(18) 0.80478(14) 0.0720(8) Uani d . 1 . .
    H H25 0.9478 0.2295 0.8414 0.086 Uiso calc R 1 . .
    C C26 0.90217(15) 0.17552(16) 0.76671(12) 0.0619(7) Uani d . 1 . .
    H H26 0.9180 0.1275 0.7789 0.074 Uiso calc R 1 . .
    C C27 0.96595(17) 0.15987(18) 0.58237(15) 0.0824(10) Uani d . 1 . .
    H H27 0.9369 0.2034 0.5893 0.099 Uiso calc R 1 . .
    C C28 1.0323(2) 0.1649(2) 0.54845(18) 0.1044(12) Uani d . 1 . .
    H H28 1.0491 0.2109 0.5324 0.125 Uiso calc R 1 . .
    C C29 1.07387(18) 0.0991(2) 0.53864(16) 0.0895(11) Uani d . 1 . .
    H H29 1.1197 0.1008 0.5157 0.107 Uiso calc R 1 . .
    C C30 1.04850(16) 0.0314(2) 0.56227(13) 0.0723(9) Uani d . 1 . .
    H H30 1.0762 -0.0130 0.5551 0.087 Uiso calc R 1 . .
    C C31 0.98246(14) 0.03074(16) 0.59608(11) 0.0572(7) Uani d . 1 . .
    H H31 0.9652 -0.0148 0.6128 0.069 Uiso calc R 1 . .
    C C32 0.4254(3) 0.1039(2) 0.5441(2) 0.1206(14) Uani d . 1 . .
    H H32 0.3875 0.0997 0.5749 0.145 Uiso calc R 1 . .
    C C33 0.4032(2) 0.0948(2) 0.4840(2) 0.1056(12) Uani d . 1 . .
    H H33 0.3512 0.0867 0.4739 0.127 Uiso calc R 1 . .
    C C34 0.4572(3) 0.0977(2) 0.43937(19) 0.1094(13) Uani d . 1 . .
    H H34 0.4443 0.0909 0.3977 0.131 Uiso calc R 1 . .
    C C35 0.5290(3) 0.1106(2) 0.4563(2) 0.1157(14) Uani d . 1 . .
    H H35 0.5682 0.1125 0.4265 0.139 Uiso calc R 1 . .
    C C36 0.5462(2) 0.1208(3) 0.5161(2) 0.1186(14) Uani d . 1 . .
    H H36 0.5977 0.1308 0.5263 0.142 Uiso calc R 1 . .
    N N1 0.78470(10) -0.01309(11) 0.54711(9) 0.0448(5) Uani d . 1 . .
    N N2 0.80692(10) -0.01229(10) 0.60518(9) 0.0441(5) Uani d . 1 . .
    N N3 0.72906(11) 0.07276(11) 0.70230(9) 0.0464(5) Uani d . 1 . .
    N N4 0.86311(11) 0.18326(11) 0.71342(9) 0.0496(5) Uani d . 1 . .
    N N5 0.94071(11) 0.09374(12) 0.60636(9) 0.0538(5) Uani d . 1 . .
    N N6 0.4958(2) 0.1180(2) 0.56149(16) 0.1264(12) Uani d . 1 . .
    O O1 0.79103(9) 0.15745(8) 0.59117(7) 0.0493(4) Uani d . 1 . .
    O O2 0.74742(11) -0.00276(10) 0.41554(8) 0.0645(5) Uani d . 1 . .
    O O3 0.75743(14) -0.13547(12) 0.60754(9) 0.0958(8) Uani d . 1 . .
    O O4 0.88726(9) 0.01748(9) 0.71947(7) 0.0523(4) Uani d . 1 . .
loop_
    _atom_site_aniso_label
    _atom_site_aniso_U_11
    _atom_site_aniso_U_22
    _atom_site_aniso_U_33
    _atom_site_aniso_U_12
    _atom_site_aniso_U_13
    _atom_site_aniso_U_23
    Ni1 0.03906(16) 0.04585(18) 0.04532(18) -0.00026(14) 0.00063(14)
                                                                    -0.00265(15)
    C1 0.0367(13) 0.0499(16) 0.0493(14) 0.0019(11) 0.0044(10) 0.0021(12)
    C2 0.0575(16) 0.0531(17) 0.0589(17) 0.0006(13) 0.0035(13) -0.0007(14)
    C3 0.0672(19) 0.0513(17) 0.074(2) 0.0031(14) -0.0003(15) 0.0094(16)
    C4 0.0692(18) 0.066(2) 0.0651(18) 0.0006(15) -0.0071(14) 0.0201(16)
    C5 0.0590(17) 0.069(2) 0.0506(16) -0.0045(14) -0.0020(12) 0.0041(14)
    C6 0.0387(13) 0.0524(15) 0.0479(15) 0.0011(11) 0.0044(11) 0.0037(12)
    C7 0.0434(14) 0.0521(15) 0.0472(14) 0.0000(12) 0.0034(11) -0.0017(13)
    C8 0.0399(13) 0.0467(14) 0.0425(13) 0.0003(11) 0.0029(10) 0.0018(12)
    C9 0.0339(12) 0.0486(15) 0.0473(14) 0.0019(10) 0.0059(10) 0.0001(12)
    C10 0.0708(17) 0.0490(16) 0.0506(15) -0.0109(14) -0.0028(13) 0.0008(13)
    C11 0.0497(15) 0.0473(15) 0.0496(14) 0.0008(12) 0.0025(12) 0.0044(12)
    C12 0.0693(19) 0.0509(17) 0.0644(18) -0.0017(14) 0.0060(14) 0.0030(14)
    C13 0.071(2) 0.0537(18) 0.084(2) 0.0101(15) 0.0059(17) 0.0166(16)
    C14 0.0566(18) 0.075(2) 0.076(2) 0.0088(15) -0.0065(15) 0.0199(17)
    C15 0.0512(16) 0.0662(19) 0.0596(16) 0.0008(14) -0.0077(12) 0.0094(14)
    C16 0.0384(13) 0.0521(17) 0.0506(15) 0.0022(11) 0.0051(11) 0.0052(12)
    C17 0.0488(15) 0.0742(18) 0.0472(15) -0.0015(13) -0.0017(12) -0.0037(14)
    C18 0.0584(18) 0.090(2) 0.0445(15) -0.0034(15) 0.0081(13) 0.0028(15)
    C19 0.0471(16) 0.0785(19) 0.0590(18) -0.0057(14) 0.0125(13) 0.0006(15)
    C20 0.0393(15) 0.090(2) 0.0598(18) -0.0058(14) -0.0023(13) -0.0021(15)
    C21 0.0449(14) 0.084(2) 0.0444(14) -0.0048(14) 0.0024(12) 0.0023(13)
    C22 0.0574(16) 0.0549(17) 0.0607(16) 0.0017(14) 0.0018(13) -0.0073(14)
    C23 0.079(2) 0.0539(18) 0.077(2) 0.0009(15) 0.0049(17) -0.0124(16)
    C24 0.077(2) 0.071(2) 0.078(2) -0.0140(17) 0.0031(17) -0.0286(18)
    C25 0.0667(19) 0.082(2) 0.0669(19) -0.0056(17) -0.0090(15) -0.0162(17)
    C26 0.0552(17) 0.0651(19) 0.0653(18) -0.0018(13) -0.0048(14) -0.0078(15)
    C27 0.068(2) 0.067(2) 0.111(3) -0.0087(16) 0.0337(19) -0.0041(18)
    C28 0.088(3) 0.089(3) 0.135(3) -0.029(2) 0.051(2) -0.010(2)
    C29 0.0535(19) 0.123(3) 0.092(2) -0.020(2) 0.0220(17) -0.035(2)
    C30 0.0428(16) 0.103(3) 0.071(2) 0.0046(16) -0.0009(14) -0.0283(18)
    C31 0.0444(15) 0.0712(19) 0.0559(16) 0.0044(13) -0.0039(12) -0.0083(14)
    C32 0.090(3) 0.160(4) 0.112(4) 0.017(3) 0.015(3) -0.011(3)
    C33 0.074(3) 0.103(3) 0.140(4) 0.010(2) -0.021(3) -0.026(3)
    C34 0.114(4) 0.126(3) 0.088(3) 0.008(3) -0.011(3) -0.011(2)
    C35 0.096(3) 0.156(4) 0.095(3) 0.007(3) 0.012(2) 0.022(3)
    C36 0.071(3) 0.166(4) 0.118(4) 0.012(3) -0.012(3) 0.030(3)
    N1 0.0429(11) 0.0495(13) 0.0420(12) -0.0005(9) 0.0027(9) -0.0022(10)
    N2 0.0408(11) 0.0471(12) 0.0444(12) -0.0013(9) 0.0017(9) 0.0015(9)
    N3 0.0412(11) 0.0555(13) 0.0424(11) -0.0022(9) 0.0005(9) -0.0039(10)
    N4 0.0406(11) 0.0523(14) 0.0559(13) -0.0005(10) 0.0010(10) -0.0066(10)
    N5 0.0424(12) 0.0587(14) 0.0601(13) -0.0036(11) 0.0046(10) -0.0075(11)
    N6 0.094(3) 0.190(4) 0.096(2) 0.019(3) -0.019(2) 0.000(2)
    O1 0.0529(10) 0.0490(10) 0.0462(10) 0.0026(8) 0.0000(8) -0.0047(8)
    O2 0.0869(13) 0.0572(11) 0.0494(10) 0.0001(10) -0.0032(9) -0.0066(9)
    O3 0.145(2) 0.0689(13) 0.0739(14) -0.0529(14) -0.0469(13) 0.0201(11)
    O4 0.0517(10) 0.0515(11) 0.0537(10) 0.0002(8) -0.0100(8) 0.0003(8)
_geom_special_details
;
All e.s.d.'s (except the e.s.d. in the dihedral angle between two l.s. planes)
are estimated using the full covariance matrix. The cell e.s.d.'s are taken
into account individually in the estimation of e.s.d.'s in distances, angles
and torsion angles; correlations between e.s.d.'s in cell parameters are only
used when they are defined by crystal symmetry. An approximate (isotropic)
treatment of cell e.s.d.'s is used for estimating e.s.d.'s involving l.s.
planes.
;
loop_
    _geom_bond_atom_site_label_1
    _geom_bond_atom_site_label_2
    _geom_bond_site_symmetry_2
    _geom_bond_distance
    _geom_bond_publ_flag
    Ni1 O1 . 2.0840(16) ?
    Ni1 O4 . 1.9750(16) ?
    Ni1 N2 . 2.0977(19) ?
    Ni1 N3 . 2.0882(18) ?
    Ni1 N4 . 2.180(2) ?
    Ni1 N5 . 2.1122(19) ?
    C1 C2 . 1.413(3) ?
    C1 C6 . 1.410(3) ?
    C1 C9 . 1.492(3) ?
    C2 C3 . 1.394(3) ?
    C2 H2 . 0.9300 ?
    C3 C4 . 1.381(4) ?
    C3 H3 . 0.9300 ?
    C4 C5 . 1.427(4) ?
    C4 H4 . 0.9300 ?
    C5 C6 . 1.382(3) ?
    C5 H5 . 0.9300 ?
    C6 C7 . 1.531(3) ?
    C7 O2 . 1.243(3) ?
    C7 C8 . 1.468(3) ?
    C8 N1 . 1.363(3) ?
    C8 C9 . 1.477(3) ?
    C9 O1 . 1.251(3) ?
    C10 O3 . 1.216(3) ?
    C10 C11 . 1.462(3) ?
    C10 N2 . 1.471(3) ?
    C11 C16 . 1.428(3) ?
    C11 C12 . 1.447(3) ?
    C12 C13 . 1.359(4) ?
    C12 H12 . 0.9300 ?
    C13 C14 . 1.394(4) ?
    C13 H13 . 0.9300 ?
    C14 C15 . 1.403(4) ?
    C14 H14 . 0.9300 ?
    C15 C16 . 1.416(3) ?
    C15 H15 . 0.9300 ?
    C16 O4 . 1.340(3) ?
    C17 N3 . 1.337(3) ?
    C17 C18 . 1.346(3) ?
    C17 H17 . 0.9300 ?
    C18 C19 . 1.345(3) ?
    C18 H18 . 0.9300 ?
    C19 C20 . 1.371(3) ?
    C19 H19 . 0.9300 ?
    C20 C21 . 1.334(3) ?
    C20 H20 . 0.9300 ?
    C21 N3 . 1.308(3) ?
    C21 H21 . 0.9300 ?
    C22 N4 . 1.365(3) ?
    C22 C23 . 1.405(3) ?
    C22 H22 . 0.9300 ?
    C23 C24 . 1.358(4) ?
    C23 H23 . 0.9300 ?
    C24 C25 . 1.395(4) ?
    C24 H24 . 0.9300 ?
    C25 C26 . 1.397(4) ?
    C25 H25 . 0.9300 ?
    C26 N4 . 1.333(3) ?
    C26 H26 . 0.9300 ?
    C27 N5 . 1.350(3) ?
    C27 C28 . 1.356(4) ?
    C27 H27 . 0.9300 ?
    C28 C29 . 1.382(4) ?
    C28 H28 . 0.9300 ?
    C29 C30 . 1.373(4) ?
    C29 H29 . 0.9300 ?
    C30 C31 . 1.348(3) ?
    C30 H30 . 0.9300 ?
    C31 N5 . 1.344(3) ?
    C31 H31 . 0.9300 ?
    C32 N6 . 1.292(5) ?
    C32 C33 . 1.357(5) ?
    C32 H32 . 0.9300 ?
    C33 C34 . 1.335(5) ?
    C33 H33 . 0.9300 ?
    C34 C35 . 1.307(5) ?
    C34 H34 . 0.9300 ?
    C35 C36 . 1.329(5) ?
    C35 H35 . 0.9300 ?
    C36 N6 . 1.303(5) ?
    C36 H36 . 0.9300 ?
    N1 N2 . 1.304(2) ?
loop_
    _geom_angle_atom_site_label_1
    _geom_angle_atom_site_label_2
    _geom_angle_atom_site_label_3
    _geom_angle_site_symmetry_1
    _geom_angle_site_symmetry_3
    _geom_angle
    _geom_angle_publ_flag
    O4 Ni1 O1 . . 175.52(7) ?
    O4 Ni1 N3 . . 91.60(7) ?
    O1 Ni1 N3 . . 92.40(7) ?
    O4 Ni1 N2 . . 89.32(7) ?
    O1 Ni1 N2 . . 92.86(7) ?
    N3 Ni1 N2 . . 87.64(7) ?
    O4 Ni1 N5 . . 91.34(7) ?
    O1 Ni1 N5 . . 84.76(7) ?
    N3 Ni1 N5 . . 175.99(8) ?
    N2 Ni1 N5 . . 89.67(7) ?
    O4 Ni1 N4 . . 90.90(7) ?
    O1 Ni1 N4 . . 87.05(7) ?
    N3 Ni1 N4 . . 90.48(7) ?
    N2 Ni1 N4 . . 178.12(7) ?
    N5 Ni1 N4 . . 92.20(7) ?
    C6 C1 C2 . . 122.1(2) ?
    C6 C1 C9 . . 107.4(2) ?
    C2 C1 C9 . . 130.5(2) ?
    C3 C2 C1 . . 118.2(3) ?
    C3 C2 H2 . . 120.9 ?
    C1 C2 H2 . . 120.9 ?
    C4 C3 C2 . . 119.8(3) ?
    C4 C3 H3 . . 120.1 ?
    C2 C3 H3 . . 120.1 ?
    C3 C4 C5 . . 122.3(3) ?
    C3 C4 H4 . . 118.9 ?
    C5 C4 H4 . . 118.9 ?
    C6 C5 C4 . . 118.3(3) ?
    C6 C5 H5 . . 120.8 ?
    C4 C5 H5 . . 120.8 ?
    C5 C6 C1 . . 119.3(2) ?
    C5 C6 C7 . . 130.6(2) ?
    C1 C6 C7 . . 110.1(2) ?
    O2 C7 C8 . . 127.5(2) ?
    O2 C7 C6 . . 126.9(2) ?
    C8 C7 C6 . . 105.6(2) ?
    N1 C8 C7 . . 119.4(2) ?
    N1 C8 C9 . . 132.4(2) ?
    C7 C8 C9 . . 108.0(2) ?
    O1 C9 C8 . . 127.9(2) ?
    O1 C9 C1 . . 123.3(2) ?
    C8 C9 C1 . . 108.82(19) ?
    O3 C10 C11 . . 119.7(2) ?
    O3 C10 N2 . . 120.8(2) ?
    C11 C10 N2 . . 119.4(2) ?
    C16 C11 C12 . . 120.3(2) ?
    C16 C11 C10 . . 124.5(2) ?
    C12 C11 C10 . . 115.2(2) ?
    C13 C12 C11 . . 122.8(3) ?
    C13 C12 H12 . . 118.6 ?
    C11 C12 H12 . . 118.6 ?
    C12 C13 C14 . . 117.2(3) ?
    C12 C13 H13 . . 121.4 ?
    C14 C13 H13 . . 121.4 ?
    C13 C14 C15 . . 121.9(3) ?
    C13 C14 H14 . . 119.0 ?
    C15 C14 H14 . . 119.0 ?
    C14 C15 C16 . . 122.7(3) ?
    C14 C15 H15 . . 118.6 ?
    C16 C15 H15 . . 118.6 ?
    O4 C16 C15 . . 118.0(2) ?
    O4 C16 C11 . . 127.1(2) ?
    C15 C16 C11 . . 115.0(2) ?
    N3 C17 C18 . . 123.6(2) ?
    N3 C17 H17 . . 118.2 ?
    C18 C17 H17 . . 118.2 ?
    C19 C18 C17 . . 118.1(2) ?
    C19 C18 H18 . . 120.9 ?
    C17 C18 H18 . . 120.9 ?
    C18 C19 C20 . . 118.9(2) ?
    C18 C19 H19 . . 120.6 ?
    C20 C19 H19 . . 120.6 ?
    C21 C20 C19 . . 119.5(2) ?
    C21 C20 H20 . . 120.2 ?
    C19 C20 H20 . . 120.2 ?
    N3 C21 C20 . . 122.8(2) ?
    N3 C21 H21 . . 118.6 ?
    C20 C21 H21 . . 118.6 ?
    N4 C22 C23 . . 124.7(3) ?
    N4 C22 H22 . . 117.7 ?
    C23 C22 H22 . . 117.7 ?
    C24 C23 C22 . . 117.9(3) ?
    C24 C23 H23 . . 121.0 ?
    C22 C23 H23 . . 121.0 ?
    C23 C24 C25 . . 118.4(3) ?
    C23 C24 H24 . . 120.8 ?
    C25 C24 H24 . . 120.8 ?
    C24 C25 C26 . . 120.6(3) ?
    C24 C25 H25 . . 119.7 ?
    C26 C25 H25 . . 119.7 ?
    N4 C26 C25 . . 122.2(3) ?
    N4 C26 H26 . . 118.9 ?
    C25 C26 H26 . . 118.9 ?
    N5 C27 C28 . . 122.1(3) ?
    N5 C27 H27 . . 118.9 ?
    C28 C27 H27 . . 118.9 ?
    C27 C28 C29 . . 117.5(3) ?
    C27 C28 H28 . . 121.2 ?
    C29 C28 H28 . . 121.2 ?
    C30 C29 C28 . . 120.9(3) ?
    C30 C29 H29 . . 119.5 ?
    C28 C29 H29 . . 119.5 ?
    C31 C30 C29 . . 118.3(3) ?
    C31 C30 H30 . . 120.8 ?
    C29 C30 H30 . . 120.8 ?
    N5 C31 C30 . . 122.1(3) ?
    N5 C31 H31 . . 118.9 ?
    C30 C31 H31 . . 118.9 ?
    N6 C32 C33 . . 124.1(4) ?
    N6 C32 H32 . . 117.9 ?
    C33 C32 H32 . . 117.9 ?
    C34 C33 C32 . . 118.8(4) ?
    C34 C33 H33 . . 120.6 ?
    C32 C33 H33 . . 120.6 ?
    C35 C34 C33 . . 117.7(4) ?
    C35 C34 H34 . . 121.2 ?
    C33 C34 H34 . . 121.2 ?
    C34 C35 C36 . . 120.1(4) ?
    C34 C35 H35 . . 119.9 ?
    C36 C35 H35 . . 119.9 ?
    N6 C36 C35 . . 124.7(4) ?
    N6 C36 H36 . . 117.7 ?
    C35 C36 H36 . . 117.7 ?
    N2 N1 C8 . . 119.01(19) ?
    N1 N2 C10 . . 108.86(18) ?
    N1 N2 Ni1 . . 126.31(15) ?
    C10 N2 Ni1 . . 124.62(15) ?
    C21 N3 C17 . . 117.2(2) ?
    C21 N3 Ni1 . . 120.16(16) ?
    C17 N3 Ni1 . . 122.50(16) ?
    C26 N4 C22 . . 116.2(2) ?
    C26 N4 Ni1 . . 119.66(18) ?
    C22 N4 Ni1 . . 124.17(17) ?
    C31 N5 C27 . . 119.0(2) ?
    C31 N5 Ni1 . . 117.98(17) ?
    C27 N5 Ni1 . . 123.02(18) ?
    C32 N6 C36 . . 114.5(4) ?
    C9 O1 Ni1 . . 118.72(15) ?
    C16 O4 Ni1 . . 129.97(15) ?
data_global
_journal_date_recd_electronic     2008-05-06
_journal_date_accepted     2008-07-25
_journal_name_full     'Acta Crystallographica, Section E'
_journal_year     2008
_journal_volume     64
_journal_issue      8
_journal_page_first     m1088
_journal_page_last     m1088
_journal_paper_category     QM
_journal_coeditor_code     IS2292
_publ_contact_author_name     'Wei-Sheng Liu'
_publ_contact_author_address
;
Department of Chemistry
State Key Laboratory of Applied Organic Chemistry
College of Chemical Engineering
Lanzhou University
Lanzhou 730000
People's Republic of China
State Key Laboratory of Coordination Chemistry,
Nanjing University, Nanjing 210093, People's Republic of China
;
_publ_contact_author_email     liuws@lzu.edu.cn
_publ_contact_author_fax     '86-931-8912582'
_publ_contact_author_phone     '86-931-8915151'
_publ_section_title
;\
[<i>N</i>'-(1,3-Dioxoindan-2-ylidene)-2-oxidobenzohydrazidato-\
\k^3^<i>O</i>^2^,<i>N</i>,<i>O</i>]tripyridinenickel(II) pyridine solvate
;
loop_
    _publ_author_name
    _publ_author_footnote
    _publ_author_address
    'Liu, Wei-Sheng' .
;
Department of Chemistry
State Key Laboratory of Applied Organic Chemistry
College of Chemical Engineering
Lanzhou University
Lanzhou 730000
People's Republic of China
and
State Key Laboratory of Coordination Chemistry,
Nanjing University, Nanjing 210093, People's Republic of China
;
    'Wu, Da-Xiang' .
;
Department of Chemistry
State Key Laboratory of Applied Organic Chemistry
College of Chemical Engineering
Lanzhou University
Lanzhou 730000
People's Republic of China
;
    'Chen, Jia-Yu' .
;
Department of Chemistry
State Key Laboratory of Applied Organic Chemistry
College of Chemical Engineering
Lanzhou University
Lanzhou 730000
People's Republic of China
;
    'Wang, Hui-Juan' .
;
Department of Chemistry
State Key Laboratory of Applied Organic Chemistry
College of Chemical Engineering
Lanzhou University
Lanzhou 730000
People's Republic of China
;
    'Tang, Xiao-Liang' .
;
Department of Chemistry
State Key Laboratory of Applied Organic Chemistry
College of Chemical Engineering
Lanzhou University
Lanzhou 730000
People's Republic of China
;
