# Supplementary material for: [N′-(1,3-Dioxoindan-2-yl­idene)-2-oxido­benzohydrazidato-κ3 O 2,N,O]tripyridine­nickel(II) pyridine solvate
Source: Acta Crystallogr Sect E Struct Rep Online. 2008 Jul 31;64(Pt 8):m1088. doi: 10.1107/S1600536808023489 (PMC2961996; doi:10.1107/S1600536808023489)
Supplement: Supplementary file 2 [file e-64-m1088-Isup2.hkl]

# 
# h,k,l, Fc-squared, Fo-squared, sigma(Fo-squared) and status flag 
# 
data_I
_shelx_title ' pbca in Pbca' 
_shelx_refln_list_code          4 
_shelx_F_calc_maximum      702.93 
_exptl_crystal_F_000      2768.00 
_reflns_d_resolution_high  0.7828 
 
loop_ 
 _symmetry_equiv_pos_as_xyz 
 'x, y, z' 
 '-x+1/2, -y, z+1/2' 
 '-x, y+1/2, -z+1/2' 
 'x+1/2, -y+1/2, -z' 
 '-x, -y, -z' 
 'x-1/2, y, -z-1/2' 
 'x, -y-1/2, z-1/2' 
 '-x-1/2, y-1/2, z' 
 
_cell_length_a    17.1945 
_cell_length_b    17.6887 
_cell_length_c    21.4633 
_cell_angle_alpha  90.000 
_cell_angle_beta   90.000 
_cell_angle_gamma  90.000 
 
_shelx_F_squared_multiplier     1.000 
 
loop_ 
 _refln_index_h 
 _refln_index_k 
 _refln_index_l 
 _refln_F_squared_calc 
 _refln_F_squared_meas 
 _refln_F_squared_sigma 
 _refln_observed_status 
   2   0   0   125248.85   124770.98   1371.15 o 
   4   0   0    13026.12    13576.94    263.56 o 
   6   0   0    61506.34    66729.38   1077.79 o 
   8   0   0     2853.63     3057.18    136.93 o 
  10   0   0    27661.98    28064.81    572.76 o 
  12   0   0    16405.52    17046.39    431.41 o 
  14   0   0      244.14      357.30     90.31 o 
  16   0   0     5721.78     5441.97    260.61 o 
  18   0   0     2311.68     2404.42    197.79 o 
  20   0   0       37.79      106.01     95.21 o 
   2   1   0    16394.58    15991.18    268.47 o 
   4   1   0     5613.28     5489.81     79.48 o 
   6   1   0     4900.02     4932.53     95.42 o 
   8   1   0     3170.80     2830.14     76.54 o 
  10   1   0     1931.40     1830.27     83.97 o 
  12   1   0        2.35      -41.93     55.21 o 
  14   1   0      873.62      883.81     78.79 o 
  16   1   0       46.77       30.96     53.09 o 
  18   1   0      181.79      200.15     67.63 o 
  20   1   0      229.61      229.87     93.50 o 
   0   2   0    74124.27    72445.70   1183.80 o 
   4   2   0       58.06       29.23     19.26 o 
   6   2   0     5211.34     4940.15     76.39 o 
   8   2   0     5401.16     5502.10    128.22 o 
  10   2   0      269.48      311.59     38.29 o 
  12   2   0      359.82      277.32     49.78 o 
  14   2   0      270.56      370.06     64.16 o 
  16   2   0      642.52      765.62     85.36 o 
  18   2   0     1642.02     1578.79    117.71 o 
  20   2   0       20.41       10.04     64.29 o 
   2   3   0     3367.08     3117.35     74.03 o 
   4   3   0    10397.35    10111.86    188.20 o 
   6   3   0      151.73      141.69     19.91 o 
   8   3   0    10194.24     9483.69    174.83 o 
  10   3   0     1330.30     1075.15     57.93 o 
  12   3   0       21.52      -24.65     30.77 o 
  14   3   0     2292.26     2373.26    116.08 o 
  16   3   0     1829.90     1834.95    114.61 o 
  18   3   0        2.50       21.57    117.06 o 
  20   3   0     1466.37     1518.42    225.52 o 
   0   4   0    52760.41    52468.82   1536.20 o 
   2   4   0    19196.67    18655.12    168.80 o 
   4   4   0      281.90      360.26     34.50 o 
   6   4   0     5118.63     4723.03     75.83 o 
   8   4   0     6915.41     6699.67    103.44 o 
  10   4   0     5772.52     5707.51    114.47 o 
  12   4   0     1505.44     1441.68     73.54 o 
  14   4   0      535.11      420.09     55.62 o 
  16   4   0      416.75      603.49     83.33 o 
  18   4   0      328.17      301.24     77.15 o 
  20   4   0       32.84       57.01     71.82 o 
   2   5   0     7810.98     7625.73     86.55 o 
   4   5   0       86.03       75.89     15.03 o 
   6   5   0      155.82      181.12     21.75 o 
   8   5   0    19850.33    19855.98    213.54 o 
  10   5   0     4065.71     4161.80     88.42 o 
  12   5   0      450.76      425.53     41.98 o 
  14   5   0      917.07      915.71     71.42 o 
  16   5   0      214.94      261.21     60.07 o 
  18   5   0      398.64      339.38    157.55 o 
  20   5   0      243.94      235.22     83.48 o 
   0   6   0    26427.52    23531.28    525.64 o 
   2   6   0      143.30      134.16     17.88 o 
   4   6   0    24257.71    24595.23    230.14 o 
   6   6   0    12057.92    11481.52    136.00 o 
   8   6   0    14542.57    14810.72    174.03 o 
  10   6   0     5517.73     5434.22    101.63 o 
  12   6   0    19132.91    19525.11    283.79 o 
  14   6   0       11.28        3.22     41.06 o 
  16   6   0     2147.37     2416.57    236.66 o 
  18   6   0     2899.33     2943.55    130.90 o 
  20   6   0      160.85      280.86     86.66 o 
   2   7   0     4536.35     4089.82     58.26 o 
   4   7   0      148.59       93.15     20.43 o 
   6   7   0     2381.97     2520.98     59.03 o 
   8   7   0     3459.39     3429.57     74.43 o 
  10   7   0     8196.60     8275.71    146.11 o 
  12   7   0      664.39      614.16     58.22 o 
  14   7   0      799.25      714.83     79.65 o 
  16   7   0      638.94      550.66     69.18 o 
  18   7   0      188.29      115.45     60.92 o 
  20   7   0      365.43      500.75    100.02 o 
   0   8   0     9236.32     9593.66    156.96 o 
   2   8   0      118.02       31.51     16.58 o 
   4   8   0    21071.83    20965.30    237.88 o 
   6   8   0     2119.28     1854.75     58.02 o 
   8   8   0      144.52      178.03     28.74 o 
  10   8   0      622.91      556.99     50.76 o 
  12   8   0      935.45     1069.87     70.85 o 
  14   8   0        2.85       28.77     41.86 o 
  16   8   0     1065.32     1045.28    128.32 o 
  18   8   0      310.19      407.44     97.39 o 
  20   8   0       22.05       24.72     65.02 o 
   2   9   0    10092.10     9901.17    119.66 o 
   4   9   0     3998.96     3838.56     70.71 o 
   6   9   0      231.24      166.02     26.35 o 
   8   9   0     9439.14     9569.34    188.51 o 
  10   9   0     3507.91     3640.59    105.43 o 
  12   9   0      461.58      384.69     54.10 o 
  14   9   0      547.91      566.05     65.65 o 
  16   9   0     1500.73     1613.71     99.40 o 
  18   9   0      350.93      435.17     74.36 o 
  20   9   0      149.12      215.10     93.80 o 
   0  10   0     4100.02     4017.14    106.99 o 
   2  10   0     1293.35     1431.13     53.75 o 
   4  10   0    10275.07    10808.70    125.81 o 
   6  10   0     4671.68     4425.81     84.08 o 
   8  10   0     1719.49     1661.13     67.76 o 
  10  10   0      687.00      723.63     57.02 o 
  12  10   0      802.80      765.88     65.17 o 
  14  10   0        5.03      -33.30     42.94 o 
  16  10   0       88.71       66.48     70.98 o 
  18  10   0        4.03       84.76    138.16 o 
   2  11   0     2265.37     2207.93     72.12 o 
   4  11   0     6692.49     6562.48    101.70 o 
   6  11   0      381.09      459.52     37.02 o 
   8  11   0     4610.52     4729.66    193.80 o 
  10  11   0     1643.36     1618.16    102.79 o 
  12  11   0      176.30      104.88     61.54 o 
  14  11   0       55.16      113.19     71.41 o 
  16  11   0       32.46       16.65     73.97 o 
  18  11   0      454.61      497.64    205.64 o 
   0  12   0    29177.20    28450.57    617.91 o 
   2  12   0     3928.35     3976.17     86.32 o 
   4  12   0     2349.13     2388.51     70.83 o 
   6  12   0     5122.83     5223.87    167.44 o 
   8  12   0     3952.60     3816.12    312.88 o 
  10  12   0     1083.54     1080.83     92.57 o 
  12  12   0     1379.11     1471.15    111.44 o 
  14  12   0        2.41       53.20     69.10 o 
  16  12   0      461.02      735.07    130.06 o 
  18  12   0      446.00      506.46    147.98 o 
   2  13   0     8905.62     8975.20    183.24 o 
   4  13   0      155.43      141.93     42.12 o 
   6  13   0     4677.83     5183.57    240.74 o 
   8  13   0     1206.40     1475.92     81.33 o 
  10  13   0      212.86       72.16     60.60 o 
  12  13   0      148.57      214.24     73.11 o 
  14  13   0      616.01      829.54    106.72 o 
  16  13   0      608.46      542.06    111.66 o 
   0  14   0       71.90      147.73     70.67 o 
   2  14   0     5124.54     5318.50    139.20 o 
   4  14   0      904.84      758.76     84.12 o 
   6  14   0        5.90       -7.45     52.52 o 
   8  14   0       22.86       43.77     64.05 o 
  10  14   0       37.30       33.88     80.74 o 
  12  14   0      183.04      139.41    130.80 o 
  14  14   0      288.08      213.01    134.48 o 
  16  14   0       66.30      191.90    145.77 o 
   2  15   0     1795.89     1833.15     91.04 o 
   4  15   0      339.81      417.73     74.96 o 
   6  15   0      502.39      635.41     88.67 o 
   8  15   0     3911.95     4300.70    200.25 o 
  10  15   0     1186.60     1080.96    112.04 o 
  12  15   0       10.04       27.04     79.26 o 
  14  15   0      431.35      266.51    134.48 o 
  16  15   0      197.88      290.18     94.06 o 
   0  16   0       20.14      -53.99     71.17 o 
   2  16   0     2029.21     1873.48    121.32 o 
   4  16   0      352.53      341.62    148.22 o 
   6  16   0     1619.31     1427.75    118.75 o 
   8  16   0     2972.35     2973.04    160.85 o 
  10  16   0       52.81        6.78     72.15 o 
  12  16   0        7.96        7.29     75.39 o 
  14  16   0        1.74      -68.53     86.14 o 
   2  17   0     1211.45      992.44    128.10 o 
   4  17   0        3.62       28.84     63.86 o 
   6  17   0     1358.28     1429.20    258.90 o 
   8  17   0      533.71      681.13    158.28 o 
  10  17   0      250.64      112.53     81.53 o 
  12  17   0        0.17      -29.90     78.40 o 
  14  17   0      198.86      193.63     92.78 o 
   2  18   0      538.59      631.59     96.50 o 
   4  18   0      415.53      394.70     88.37 o 
   6  18   0     1856.95     2174.78    154.17 o 
   8  18   0      121.90       97.32     94.48 o 
  10  18   0      637.01      636.48    108.44 o 
  12  18   0      716.35      787.86    123.99 o 
   2  19   0      505.53      443.68    134.97 o 
   4  19   0      233.55      230.87     82.38 o 
   6  19   0       51.52       74.70     82.18 o 
   8  19   0      156.65       64.20     81.44 o 
  10  19   0      104.03       28.46     82.41 o 
   0  20   0       35.94       87.85     99.63 o 
   2  20   0       13.53       45.64    104.54 o 
   4  20   0      266.41      319.62     95.06 o 
   6  20   0      277.40      204.09     91.71 o 
   8  20   0        0.71      -64.94     73.00 o 
  10  20   0        7.57       13.25    109.94 o 
   2  21   0      857.31     1324.66    204.17 o 
   4  21   0      636.50      847.12    178.16 o 
   6  21   0       16.45      -46.41    104.54 o 
   8  21   0      310.26      476.56    153.62 o 
   0  22   0      477.83      715.58    172.27 o 
   2  22   0      119.18       81.91     88.12 o 
   1   1   1     8859.88     9187.45     92.68 o 
   2   1   1    52382.84    54345.76    483.39 o 
   3   1   1    53456.79    53566.66    325.44 o 
   4   1   1     6332.21     6273.73     59.47 o 
   5   1   1    32733.73    33261.16    237.26 o 
   6   1   1       32.37       43.60     12.76 o 
   7   1   1     3405.39     3486.77     51.47 o 
   8   1   1     5856.01     5485.96     75.70 o 
   9   1   1      433.87      398.25     32.22 o 
  10   1   1     1261.35     1163.95     64.61 o 
  11   1   1     1428.29     1543.75     59.05 o 
  12   1   1      138.08      155.51     33.70 o 
  13   1   1      673.30      618.60     47.54 o 
  14   1   1       14.76        9.07     29.81 o 
  15   1   1      274.91      162.63     39.96 o 
  16   1   1      121.63       12.08     35.97 o 
  17   1   1       12.84       23.99     36.06 o 
  18   1   1       15.73        2.59     36.15 o 
  19   1   1      294.38      382.47     57.10 o 
  20   1   1     1453.49     1392.43     86.67 o 
  21   1   1      262.64      207.30     55.70 o 
   0   2   1    35771.93    36588.73    418.70 o 
   1   2   1    27942.71    27281.80    271.92 o 
   2   2   1      551.65      556.41     18.87 o 
   3   2   1    20464.79    20252.55    169.48 o 
   4   2   1     1696.84     1583.58     25.81 o 
   5   2   1      748.60      974.54     22.84 o 
   6   2   1    14275.35    13546.82    112.80 o 
   7   2   1     3540.02     3316.07     50.62 o 
   8   2   1     2662.04     2666.94     49.16 o 
   9   2   1     2774.76     2708.72     82.07 o 
  10   2   1      509.10      435.73     29.37 o 
  11   2   1     1599.22     1540.68     59.74 o 
  12   2   1     3558.87     3455.92     89.35 o 
  13   2   1      377.14      366.19     62.76 o 
  14   2   1       44.78       43.86     31.45 o 
  15   2   1       23.62       68.16     35.44 o 
  16   2   1     3151.61     3131.27    100.91 o 
  17   2   1     1162.63     1335.52    129.66 o 
  18   2   1     1603.38     1520.70     83.61 o 
  19   2   1      378.53      367.59     90.81 o 
  20   2   1       85.28       73.95     49.92 o 
  21   2   1       18.42      -12.40     44.72 o 
   1   3   1     6651.96     6238.71     53.74 o 
   2   3   1    16520.21    16068.66    136.28 o 
   3   3   1     2055.90     2137.81     35.90 o 
   4   3   1      681.14      595.81     17.22 o 
   5   3   1      193.07      177.07     12.87 o 
   6   3   1     2235.56     2298.83     36.20 o 
   7   3   1       27.23       42.39     13.11 o 
   8   3   1       76.14       58.47     17.36 o 
   9   3   1       17.43      -16.78     16.52 o 
  10   3   1      230.36      207.70     23.58 o 
  11   3   1      509.40      497.43     30.99 o 
  12   3   1     3597.78     3564.79     76.19 o 
  13   3   1       79.46       78.94     28.10 o 
  14   3   1      638.18      528.20     49.65 o 
  15   3   1       63.01       23.70     34.91 o 
  16   3   1      152.89      120.04     48.31 o 
  17   3   1       29.70       48.72     40.39 o 
  18   3   1       90.70      112.18     47.11 o 
  19   3   1       27.79       91.65     47.71 o 
  20   3   1       92.94      108.97     49.98 o 
  21   3   1        2.97      -44.06     44.39 o 
   0   4   1   133306.27   135886.75   4565.89 o 
   1   4   1     1842.91     1831.37     34.02 o 
   2   4   1    10988.71    10864.51    111.51 o 
   3   4   1     2365.28     2179.20     29.34 o 
   4   4   1    11501.80    11176.13     84.33 o 
   5   4   1     3593.07     3528.01     42.38 o 
   6   4   1     5128.82     4790.01     53.66 o 
   7   4   1     1767.76     1704.11     34.50 o 
   8   4   1      282.30      280.48     19.57 o 
   9   4   1     3252.34     3331.10     80.81 o 
  10   4   1     5732.28     5847.79     99.80 o 
  11   4   1     4352.79     4448.15     86.87 o 
  12   4   1    10332.96    10500.25    154.05 o 
  13   4   1     2439.30     2398.96     68.16 o 
  14   4   1       29.55       37.66     28.70 o 
  15   4   1       81.23       94.48     33.10 o 
  16   4   1     3050.11     2970.11    123.19 o 
  17   4   1      452.75      428.70     56.83 o 
  18   4   1     2146.81     2259.46     97.53 o 
  19   4   1      394.82      238.82     53.92 o 
  20   4   1       24.99        5.53     46.09 o 
  21   4   1       26.41       84.36     50.26 o 
   1   5   1    23206.97    21683.37    149.73 o 
   2   5   1     1043.23     1059.27     34.87 o 
   3   5   1    14158.92    13795.99    110.51 o 
   4   5   1     5639.09     5548.00     66.36 o 
   5   5   1      869.30      999.18     24.32 o 
   6   5   1       37.09       36.44     12.43 o 
   7   5   1     1625.63     1560.69     39.08 o 
   8   5   1    14870.57    14614.70    169.51 o 
   9   5   1     6689.38     6721.60     84.17 o 
  10   5   1     8515.45     8617.19     92.64 o 
  11   5   1      378.27      372.40     29.68 o 
  12   5   1      821.72      843.90     43.81 o 
  13   5   1     1718.27     1791.53     54.99 o 
  14   5   1     1434.38     1486.82     59.25 o 
  15   5   1       84.54       14.72     31.10 o 
  16   5   1      415.03      442.54     45.77 o 
  17   5   1      124.24      138.36     42.44 o 
  18   5   1      113.86      130.62     47.52 o 
  19   5   1      205.28      214.20     53.22 o 
  20   5   1      700.08      759.29     74.46 o 
  21   5   1      327.05      364.41     85.58 o 
   0   6   1    17149.04    18084.44    214.36 o 
   1   6   1      896.35      896.59     19.71 o 
   2   6   1     2084.97     2176.79     29.38 o 
   3   6   1      593.85      690.71     19.05 o 
   4   6   1      901.79      818.39     21.80 o 
   5   6   1      577.52      604.39     20.51 o 
   6   6   1     1390.68     1401.89     32.63 o 
   7   6   1     1635.49     1831.31     37.48 o 
   8   6   1      555.41      595.06     25.13 o 
   9   6   1       16.73        7.89     16.12 o 
  10   6   1      846.55      931.89     32.95 o 
  11   6   1       41.82       31.77     22.34 o 
  12   6   1      598.43      655.87     43.07 o 
  13   6   1      416.57      404.76     39.21 o 
  14   6   1       10.94       29.53     29.62 o 
  15   6   1      136.05       91.95     40.79 o 
  16   6   1      176.76      156.50     39.35 o 
  17   6   1       92.53       89.54     38.94 o 
  18   6   1       47.80       20.81     39.73 o 
  19   6   1       34.37       56.82     47.83 o 
  20   6   1        0.02      -40.47     44.57 o 
  21   6   1        2.08      -71.14     47.43 o 
   1   7   1       30.91       27.65      8.71 o 
   2   7   1     1647.18     1665.95     27.43 o 
   3   7   1      755.93      668.48     18.88 o 
   4   7   1      143.84       89.97     12.17 o 
   5   7   1      512.81      566.73     20.87 o 
   6   7   1     4173.59     4167.93     53.06 o 
   7   7   1     4617.58     4579.51     58.51 o 
   8   7   1    14598.14    14434.35    122.20 o 
   9   7   1     4154.43     4241.40     61.33 o 
  10   7   1     6582.10     6671.01     94.52 o 
  11   7   1      155.96      130.20     28.43 o 
  12   7   1        8.09      -24.48     25.86 o 
  13   7   1     1276.95     1305.37     54.95 o 
  14   7   1       78.59      109.99     32.66 o 
  15   7   1      387.44      400.16     43.94 o 
  16   7   1      121.71      198.30     41.62 o 
  17   7   1      422.40      471.73     50.95 o 
  18   7   1       29.03       -9.64     37.64 o 
  19   7   1       18.73       -5.52     41.69 o 
  20   7   1      515.71      521.76     68.13 o 
   0   8   1      890.37      821.32     29.77 o 
   1   8   1     1167.23     1436.51     26.83 o 
   2   8   1     8483.40     8014.48    113.06 o 
   3   8   1     1056.66     1270.56     26.20 o 
   4   8   1      135.12      224.21     15.37 o 
   5   8   1     9441.36     9360.79     84.74 o 
   6   8   1     3185.97     2841.29     44.91 o 
   7   8   1     8544.32     8640.01     85.91 o 
   8   8   1     1432.80     1523.16     37.54 o 
   9   8   1        0.85      -16.88     17.96 o 
  10   8   1     5511.49     5861.16    128.23 o 
  11   8   1     1456.55     1371.37     51.27 o 
  12   8   1     4409.94     4459.81    137.87 o 
  13   8   1        9.65       17.86     28.66 o 
  14   8   1       33.86       27.53     30.88 o 
  15   8   1       33.43       40.42     34.00 o 
  16   8   1       14.64        8.57     34.84 o 
  17   8   1      919.10     1022.26     61.69 o 
  18   8   1      691.56      773.66     60.47 o 
  19   8   1      119.23       55.19     44.39 o 
  20   8   1       71.23       27.62     47.11 o 
   1   9   1     2936.10     2790.63     38.52 o 
   2   9   1     4533.06     4686.73     56.14 o 
   3   9   1     2302.66     2381.63     36.34 o 
   4   9   1       38.41       39.28     12.00 o 
   5   9   1      682.87      792.58     26.18 o 
   6   9   1       23.66       16.01     14.10 o 
   7   9   1        1.56       -7.68     14.57 o 
   8   9   1      105.45      141.63     20.70 o 
   9   9   1      322.92      268.62     26.32 o 
  10   9   1      173.53      156.07     27.04 o 
  11   9   1      437.87      484.20     38.05 o 
  12   9   1        7.72      -16.92     28.15 o 
  13   9   1        0.54       -6.35     28.02 o 
  14   9   1      349.22      395.39     42.02 o 
  15   9   1      251.36      239.20     41.61 o 
  16   9   1        0.41       -5.23     40.64 o 
  17   9   1        2.37      -10.05     38.55 o 
  18   9   1       37.16       38.63     54.39 o 
  19   9   1       21.80       64.83     50.47 o 
  20   9   1        9.12      -38.96     50.09 o 
   0  10   1     9506.58     9271.41    116.60 o 
   1  10   1    16529.83    16798.99    125.49 o 
   2  10   1     8732.11     8716.54     77.38 o 
   3  10   1     2412.51     2598.54     38.73 o 
   4  10   1      632.35      642.61     23.00 o 
   5  10   1       76.04       75.92     15.17 o 
   6  10   1     6079.85     6178.22     71.42 o 
   7  10   1      397.04      407.92     26.07 o 
   8  10   1      487.81      505.63     29.10 o 
   9  10   1       94.11      131.29     25.51 o 
  10  10   1     1308.69     1299.50     48.76 o 
  11  10   1     3135.72     3445.78     78.38 o 
  12  10   1     2283.55     2318.05     68.57 o 
  13  10   1      140.44      175.84     34.92 o 
  14  10   1      181.25      179.18     43.11 o 
  15  10   1        5.07      -49.36     36.66 o 
  16  10   1     1225.15     1258.52     73.35 o 
  17  10   1      274.18      293.53     55.01 o 
  18  10   1      296.32      351.68     68.91 o 
  19  10   1       18.05      -20.75     58.90 o 
   1  11   1      919.87      862.06     35.79 o 
   2  11   1    13458.95    14089.74    128.04 o 
   3  11   1     2787.29     2910.65     52.62 o 
   4  11   1     3722.97     3728.52     54.12 o 
   5  11   1      263.74      218.89     21.32 o 
   6  11   1       21.69       22.39     18.47 o 
   7  11   1      710.33      797.74     35.33 o 
   8  11   1     2984.33     3000.49     73.15 o 
   9  11   1     2757.52     2850.34     80.81 o 
  10  11   1     2560.59     2557.57     76.07 o 
  11  11   1      363.01      339.03     40.93 o 
  12  11   1      681.57      740.65     53.69 o 
  13  11   1       32.14        3.75     41.76 o 
  14  11   1      654.05      763.95     67.57 o 
  15  11   1        7.26       10.88     47.79 o 
  16  11   1       27.90      -30.81     48.64 o 
  17  11   1        5.33      -27.89     50.38 o 
  18  11   1       77.32      137.59     64.00 o 
  19  11   1       24.92      -38.41     55.24 o 
   0  12   1      832.51      878.62     50.24 o 
   1  12   1     2098.79     2024.51     54.32 o 
   2  12   1      702.41      733.86     33.04 o 
   3  12   1      530.34      546.97     41.35 o 
   4  12   1      309.19      313.93     26.83 o 
   5  12   1      100.27       72.47     21.90 o 
   6  12   1       67.70       63.08     23.56 o 
   7  12   1       49.73       51.22     26.87 o 
   8  12   1      964.63      999.95     52.27 o 
   9  12   1      288.60      280.29     40.59 o 
  10  12   1        0.81      -45.03     34.22 o 
  11  12   1      104.23      106.89     46.26 o 
  12  12   1       39.38       10.04     41.58 o 
  13  12   1      114.59       44.41     58.44 o 
  14  12   1      555.23      659.38     72.04 o 
  15  12   1      113.29      105.41     53.53 o 
  16  12   1      311.10      240.20     66.51 o 
  17  12   1       28.26       30.59     56.95 o 
  18  12   1       35.43       16.38     60.95 o 
   1  13   1      484.02      421.88     45.82 o 
   2  13   1     3784.29     3874.50     88.44 o 
   3  13   1      851.58      891.98     45.43 o 
   4  13   1      819.95      896.74     52.57 o 
   5  13   1     1203.75     1351.72     51.77 o 
   6  13   1      221.56      201.82     35.04 o 
   7  13   1        7.30        8.95     29.33 o 
   8  13   1       96.50      115.59     38.13 o 
   9  13   1      591.01      577.70     57.74 o 
  10  13   1     1067.37     1069.52     69.83 o 
  11  13   1      166.55      118.18     45.98 o 
  12  13   1       21.87       -5.33     37.31 o 
  13  13   1       85.58       89.46     42.23 o 
  14  13   1      274.44      325.60     75.50 o 
  15  13   1       13.61       39.75     51.62 o 
  16  13   1      247.74      192.13     62.51 o 
  17  13   1       72.98       -1.44     60.83 o 
   0  14   1     4182.48     4444.61    151.63 o 
   1  14   1       43.85       37.42     33.70 o 
   2  14   1      126.98      111.64     30.72 o 
   3  14   1      790.25      686.61     49.95 o 
   4  14   1     1733.74     1822.02     70.20 o 
   5  14   1     2424.32     2481.23     96.77 o 
   6  14   1     1635.66     1753.49    157.55 o 
   7  14   1     1242.31     1222.05     74.94 o 
   8  14   1       67.56       45.03     53.63 o 
   9  14   1       59.72       59.02     44.04 o 
  10  14   1      835.52      978.29     86.59 o 
  11  14   1      513.15      615.81    128.14 o 
  12  14   1      580.26      586.82     83.75 o 
  13  14   1       71.59      110.43     64.31 o 
  14  14   1      389.50      333.29     99.84 o 
  15  14   1       11.98       33.13     54.84 o 
  16  14   1      121.49       48.43     59.40 o 
  17  14   1       98.89       26.39     80.95 o 
   1  15   1      143.29       84.41     33.60 o 
   2  15   1      390.48      350.74     42.97 o 
   3  15   1      246.16      184.81     38.46 o 
   4  15   1      163.88      112.96     42.52 o 
   5  15   1        4.68      -16.42     37.44 o 
   6  15   1      314.10      430.47     56.25 o 
   7  15   1      124.03      110.73     46.18 o 
   8  15   1      341.35      317.84     67.50 o 
   9  15   1      368.41      320.29     56.89 o 
  10  15   1       17.67       -1.39     46.90 o 
  11  15   1       34.27       -1.06     45.16 o 
  12  15   1       16.63       27.14     51.84 o 
  13  15   1      118.69       92.10     53.74 o 
  14  15   1       88.78      -75.85     76.86 o 
  15  15   1       31.15       37.51     65.84 o 
  16  15   1        0.44      -11.59     77.67 o 
   0  16   1     1968.74     2079.26    167.36 o 
   1  16   1       25.45      -36.66     37.85 o 
   2  16   1      515.69      392.92     48.81 o 
   3  16   1      759.90      738.46     64.39 o 
   4  16   1      762.50      754.99     65.39 o 
   5  16   1     1183.09     1357.08     82.32 o 
   6  16   1     1470.54     1566.50     87.13 o 
   7  16   1      361.82      373.91     58.82 o 
   8  16   1        7.52      -52.85     40.14 o 
   9  16   1       35.03       68.02     46.56 o 
  10  16   1      841.59      802.99     78.80 o 
  11  16   1      459.03      471.02     68.75 o 
  12  16   1      417.06      448.32     96.20 o 
  13  16   1      221.58      212.88     64.52 o 
  14  16   1       55.79      -62.91     59.15 o 
  15  16   1       21.45       25.69     57.21 o 
   1  17   1      486.93      497.62     57.88 o 
   2  17   1      831.33     1072.92     94.50 o 
   3  17   1      299.59      293.00     54.02 o 
   4  17   1     1027.74     1246.95     82.00 o 
   5  17   1      215.21      229.46     52.87 o 
   6  17   1      106.44      124.84     53.56 o 
   7  17   1       13.47        3.09     53.34 o 
   8  17   1      540.09      616.78     72.23 o 
   9  17   1      335.72      350.59     63.72 o 
  10  17   1      306.95      301.42     63.06 o 
  11  17   1       15.74      -20.50     53.66 o 
  12  17   1       28.45       43.43     55.74 o 
  13  17   1       52.16       -2.74     55.96 o 
  14  17   1      304.75      368.22     74.49 o 
   0  18   1        7.85       14.72     86.38 o 
   1  18   1       38.87      -13.10     50.57 o 
   2  18   1       33.93      -61.97     41.32 o 
   3  18   1       27.26       13.78     45.37 o 
   4  18   1       38.80       44.55     47.04 o 
   5  18   1        3.28      -66.39     44.26 o 
   6  18   1      118.90       86.26     51.87 o 
   7  18   1       71.76       25.17     49.21 o 
   8  18   1       20.08      -33.07     47.38 o 
   9  18   1       17.90       26.66     50.21 o 
  10  18   1       45.11      -75.99     50.66 o 
  11  18   1       20.00        2.68     54.83 o 
  12  18   1        0.31      -77.01     51.34 o 
  13  18   1       13.18       17.56     58.15 o 
   1  19   1       27.25      -30.04     68.48 o 
   2  19   1      378.49      310.22     74.10 o 
   3  19   1      107.26       93.29     52.91 o 
   4  19   1      177.47      264.56     59.60 o 
   5  19   1        0.91       29.78     49.99 o 
   6  19   1       18.45      -52.60     48.99 o 
   7  19   1      201.09      131.21     55.56 o 
   8  19   1      211.91      218.97     76.34 o 
   9  19   1      129.64        7.77     80.69 o 
  10  19   1      142.35      108.81     68.50 o 
  11  19   1       35.33       95.29     65.28 o 
   0  20   1      286.24      485.74    133.25 o 
   1  20   1      260.60      286.24     74.48 o 
   2  20   1       12.27       13.89     74.53 o 
   3  20   1        7.44       -8.70     59.98 o 
   4  20   1      279.69      318.87     80.18 o 
   5  20   1      100.52      146.09     60.24 o 
   6  20   1      548.37      606.76     79.52 o 
   7  20   1       94.18      105.10     59.40 o 
   8  20   1       96.71       53.06     58.05 o 
   9  20   1        9.67       12.13     55.64 o 
  10  20   1       95.31       41.04    152.88 o 
   1  21   1        0.20       44.52     55.91 o 
   2  21   1        2.71      -24.57     63.73 o 
   3  21   1       34.66       19.92     80.51 o 
   4  21   1       17.93      -15.43     70.15 o 
   5  21   1        6.40      -17.94     69.41 o 
   6  21   1       32.04       71.01     59.55 o 
   7  21   1       30.29       82.41     85.47 o 
   8  21   1        1.18        6.08     99.88 o 
   0  22   1      387.95      408.31    110.42 o 
   1  22   1      203.62      166.01     65.27 o 
   2  22   1       89.28      132.82     73.56 o 
   0   0   2    10073.09     9220.20    118.09 o 
   1   0   2    85883.54    91002.90    811.44 o 
   2   0   2      420.01      514.89     16.13 o 
   3   0   2     4559.43     4513.99     58.47 o 
   4   0   2   494110.31   480696.28   3727.27 o 
   5   0   2   130922.80   131144.59   1108.30 o 
   6   0   2    20326.72    20450.89    472.14 o 
   7   0   2    80940.75    80586.74   1279.75 o 
   8   0   2       33.38      -16.44     22.50 o 
   9   0   2      911.55     1040.76     63.41 o 
  10   0   2     1073.18     1207.86    163.68 o 
  11   0   2       31.96       31.17     32.97 o 
  12   0   2     3347.79     3245.79    122.90 o 
  13   0   2       69.22       65.03     41.99 o 
  14   0   2      258.41      211.84     53.66 o 
  15   0   2     1993.28     1779.09    107.20 o 
  16   0   2     2054.72     1989.76    130.31 o 
  17   0   2     4192.51     4159.06    167.82 o 
  18   0   2      732.43      776.17    154.36 o 
  19   0   2      806.21      690.95    140.37 o 
  20   0   2        1.25      -90.31     77.79 o 
  21   0   2      244.99      164.39     91.29 o 
   1   1   2    16253.95    15424.16    102.31 o 
   2   1   2      454.62      407.47     11.60 o 
   3   1   2     3124.93     3247.42     43.69 o 
   4   1   2      156.39      168.74     12.81 o 
   5   1   2    16776.13    16240.10    116.55 o 
   6   1   2     6675.26     6635.83     70.31 o 
   7   1   2      810.14      926.57     29.09 o 
   8   1   2    12748.63    13274.33    129.65 o 
   9   1   2     3295.98     3102.30     59.53 o 
  10   1   2     1248.81     1258.94     79.27 o 
  11   1   2     2558.57     2689.78    142.10 o 
  12   1   2      582.25      694.38     47.57 o 
  13   1   2      950.15      977.73     55.41 o 
  14   1   2       47.62       70.94     33.57 o 
  15   1   2     1008.61     1058.15     78.56 o 
  16   1   2       45.61       30.06     34.47 o 
  17   1   2       74.16       74.46     39.59 o 
  18   1   2      129.11       64.01     42.93 o 
  19   1   2      109.67      197.43     48.81 o 
  20   1   2        5.17       -3.48     40.29 o 
  21   1   2      278.20      281.51     56.53 o 
   0   2   2     4887.45     4049.35     56.45 o 
   1   2   2    41989.51    41222.23    433.71 o 
   2   2   2     8240.96     7295.07     86.34 o 
   3   2   2      250.13      214.85     13.50 o 
   4   2   2     2102.86     2183.37     40.11 o 
   5   2   2      154.84      177.46     14.67 o 
   6   2   2       26.00       29.39     12.64 o 
   7   2   2     1457.33     1459.40     35.41 o 
   8   2   2     1218.72     1322.70     36.87 o 
   9   2   2     1447.40     1550.38     41.52 o 
  10   2   2      123.00      115.58     20.60 o 
  11   2   2        7.49       10.76     20.15 o 
  12   2   2      698.86      679.32     42.77 o 
  13   2   2     1570.35     1485.27     68.25 o 
  14   2   2     1134.85     1214.21     63.56 o 
  15   2   2      113.31      131.14     39.52 o 
  16   2   2       25.90       47.11     37.53 o 
  17   2   2      445.03      469.90     57.39 o 
  18   2   2      204.81      153.88     60.35 o 
  19   2   2      464.90      496.70     60.69 o 
  20   2   2       16.86       -7.91     45.56 o 
  21   2   2       33.62       -7.63     43.03 o 
   1   3   2    24306.01    23813.09    212.95 o 
   2   3   2    31234.68    30644.27    184.03 o 
   3   3   2      114.75      107.46     10.46 o 
   4   3   2     1230.86     1143.14     25.38 o 
   5   3   2      558.32      622.64     18.65 o 
   6   3   2      285.51      321.98     28.28 o 
   7   3   2     2943.57     2841.48     47.69 o 
   8   3   2    12222.86    12433.42    117.17 o 
   9   3   2    24042.68    22722.86    309.70 o 
  10   3   2     1058.80     1124.01     38.92 o 
  11   3   2      417.37      370.98     34.12 o 
  12   3   2      726.51      767.33     38.00 o 
  13   3   2     1327.59     1404.83     54.37 o 
  14   3   2      548.49      522.56     50.08 o 
  15   3   2     1432.55     1448.79    105.48 o 
  16   3   2      244.69      300.49     82.88 o 
  17   3   2       65.38       41.59     40.94 o 
  18   3   2        2.28      -51.31     34.21 o 
  19   3   2      699.99      719.69     69.57 o 
  20   3   2       60.89       67.41     55.89 o 
  21   3   2      795.60      857.03     78.40 o 
   0   4   2    32273.65    33063.01    688.35 o 
   1   4   2    43567.98    43885.28    296.48 o 
   2   4   2    34844.46    34518.15    252.65 o 
   3   4   2     6846.54     6588.37     52.66 o 
   4   4   2     2119.09     2167.28     30.20 o 
   5   4   2      768.56      804.77     21.00 o 
   6   4   2     2449.72     2723.38     39.43 o 
   7   4   2      365.25      372.69     19.36 o 
   8   4   2       70.40       48.93     16.96 o 
   9   4   2     2245.29     2315.78     75.61 o 
  10   4   2     2017.61     2083.91     56.30 o 
  11   4   2     6751.57     7141.49     95.59 o 
  12   4   2      523.71      520.99     33.92 o 
  13   4   2       71.27      112.67     27.55 o 
  14   4   2      106.31      116.89     33.14 o 
  15   4   2       61.75       43.72     34.18 o 
  16   4   2       15.77      -50.24     33.49 o 
  17   4   2     1404.61     1244.55     76.47 o 
  18   4   2        0.45       45.64     42.99 o 
  19   4   2       56.41       58.96     44.19 o 
  20   4   2        0.53      -36.04     44.03 o 
  21   4   2        3.27      -67.32     44.88 o 
   1   5   2      533.00      549.59     16.14 o 
   2   5   2    10990.84    10774.54     78.75 o 
   3   5   2     1038.75      978.69     23.27 o 
   4   5   2     2812.61     2593.70     34.57 o 
   5   5   2       22.09       38.09     10.91 o 
   6   5   2     1006.38     1056.99     28.84 o 
   7   5   2    11738.33    12105.09    113.44 o 
   8   5   2     4043.18     4366.88     80.51 o 
   9   5   2     5490.85     5491.40     76.40 o 
  10   5   2     2953.96     2908.08     60.20 o 
  11   5   2      344.08      420.33     30.49 o 
  12   5   2       94.15      101.86     25.35 o 
  13   5   2     1177.08     1173.07     47.21 o 
  14   5   2      519.00      505.90     37.83 o 
  15   5   2      586.17      625.67     48.13 o 
  16   5   2       81.86       45.78     34.53 o 
  17   5   2      111.73       90.15     41.26 o 
  18   5   2        8.42      -61.15     40.77 o 
  19   5   2      320.16      201.08     92.80 o 
  20   5   2      205.07      262.30     57.61 o 
  21   5   2       87.39       52.38     51.19 o 
   0   6   2    13127.34    13976.20    194.75 o 
   1   6   2    23597.37    23155.88    186.94 o 
   2   6   2    23034.03    22703.70    168.52 o 
   3   6   2      452.75      424.92     16.27 o 
   4   6   2    10331.56    10639.56     81.36 o 
   5   6   2    10049.05     9319.54     89.71 o 
   6   6   2     2906.55     2735.27     41.34 o 
   7   6   2     6507.13     6358.41     85.48 o 
   8   6   2     1796.31     1905.25     39.15 o 
   9   6   2     1945.91     1908.33     41.81 o 
  10   6   2      711.76      668.35     33.52 o 
  11   6   2    17766.63    17851.44    168.58 o 
  12   6   2     1253.79     1285.66     60.64 o 
  13   6   2     4652.79     4680.85     84.57 o 
  14   6   2       23.84        4.45     30.43 o 
  15   6   2       60.09       63.77     33.34 o 
  16   6   2     1172.92     1170.94     60.31 o 
  17   6   2     2788.43     3105.52     91.82 o 
  18   6   2      485.85      581.61     58.07 o 
  19   6   2      454.44      449.35     70.13 o 
  20   6   2       45.52      -15.38     47.90 o 
  21   6   2      221.50      244.43     60.63 o 
   1   7   2      122.78      147.87     11.26 o 
   2   7   2      352.26      407.97     15.17 o 
   3   7   2     6394.46     6465.42     60.26 o 
   4   7   2     1277.16     1211.26     25.35 o 
   5   7   2       36.27       32.31     12.03 o 
   6   7   2     3271.51     3493.61     57.27 o 
   7   7   2       11.30       36.41     14.01 o 
   8   7   2      730.92      687.30     26.67 o 
   9   7   2     2642.93     2590.98     54.19 o 
  10   7   2      967.69      923.23     53.90 o 
  11   7   2      328.44      341.47     31.35 o 
  12   7   2      373.34      360.03     32.68 o 
  13   7   2      476.25      488.80     41.41 o 
  14   7   2     1079.71     1013.02     53.06 o 
  15   7   2      704.68      708.30     50.94 o 
  16   7   2       71.08       61.84     35.73 o 
  17   7   2      219.60      260.25     45.16 o 
  18   7   2       30.76        6.38     37.71 o 
  19   7   2      142.82      100.23     47.36 o 
  20   7   2       22.45       74.14     53.00 o 
   0   8   2    53555.45    50858.95    428.20 o 
   1   8   2     2022.73     1989.86     32.04 o 
   2   8   2      376.61      349.46     15.73 o 
   3   8   2      568.15      501.83     17.73 o 
   4   8   2     1029.72     1197.19     26.61 o 
   5   8   2     1872.39     1776.78     33.04 o 
   6   8   2      395.72      400.75     19.90 o 
   7   8   2      380.01      304.09     20.58 o 
   8   8   2      130.73      174.32     21.64 o 
   9   8   2      445.77      403.85     27.93 o 
  10   8   2       44.39       30.51     21.72 o 
  11   8   2     1988.28     1967.99     61.55 o 
  12   8   2       21.43       30.21     28.31 o 
  13   8   2      416.59      416.91     41.16 o 
  14   8   2      140.12      117.37     34.68 o 
  15   8   2       46.64      120.85     36.61 o 
  16   8   2      296.87      318.48     44.65 o 
  17   8   2      190.60      222.71     44.46 o 
  18   8   2       56.43      -19.96     39.27 o 
  19   8   2       63.87       42.13     43.88 o 
  20   8   2        0.01       79.74     49.25 o 
   1   9   2     1623.41     1544.35     30.31 o 
   2   9   2       49.57      118.93     12.77 o 
   3   9   2     4359.35     4313.98     49.35 o 
   4   9   2     3968.37     3664.23     46.55 o 
   5   9   2       89.62       71.92     13.70 o 
   6   9   2      847.95      950.81     41.70 o 
   7   9   2     1327.03     1296.71     44.22 o 
   8   9   2     1886.05     1880.13     46.16 o 
   9   9   2     9566.88     9507.15    149.45 o 
  10   9   2       88.72       59.46     23.20 o 
  11   9   2      657.15      748.14     42.44 o 
  12   9   2        7.67       -4.99     26.72 o 
  13   9   2     1169.52     1194.48     54.86 o 
  14   9   2      479.65      473.27     44.27 o 
  15   9   2      422.63      431.01     44.67 o 
  16   9   2        8.52      -19.08     33.38 o 
  17   9   2      122.25      114.36     46.83 o 
  18   9   2       36.58      -22.97     45.07 o 
  19   9   2      151.81      203.92     55.23 o 
  20   9   2       38.00       15.93     51.22 o 
   0  10   2       60.28       14.29     18.70 o 
   1  10   2     4140.04     4306.36     50.73 o 
   2  10   2     1235.59     1255.66     34.57 o 
   3  10   2      566.30      596.08     21.33 o 
   4  10   2       28.95       27.69     12.87 o 
   5  10   2     3930.31     3781.26     50.97 o 
   6  10   2     1636.10     1628.03     39.27 o 
   7  10   2     3402.14     3381.44     79.49 o 
   8  10   2      321.40      310.83     24.85 o 
   9  10   2        9.78      -11.02     20.27 o 
  10  10   2      590.85      645.21     44.29 o 
  11  10   2     1841.91     1959.02     72.12 o 
  12  10   2       28.61       86.41     34.40 o 
  13  10   2        5.09       47.52     32.93 o 
  14  10   2        0.11      -48.76     32.51 o 
  15  10   2        7.96      -16.19     36.44 o 
  16  10   2        0.27       -4.54     39.97 o 
  17  10   2      115.74      182.85     50.60 o 
  18  10   2        1.13      -69.66     46.44 o 
  19  10   2        2.25      -68.28     58.90 o 
   1  11   2      733.29      806.60     32.89 o 
   2  11   2      224.46      284.12     23.36 o 
   3  11   2     5628.82     5546.64     70.15 o 
   4  11   2      166.08      172.76     19.73 o 
   5  11   2     3381.77     3580.57     62.35 o 
   6  11   2     1289.50     1327.22     41.53 o 
   7  11   2      180.96      194.73     25.37 o 
   8  11   2     3864.73     3832.23     76.65 o 
   9  11   2     1115.48     1133.63     48.68 o 
  10  11   2     1721.54     1638.04     57.73 o 
  11  11   2        1.24      -23.12     29.78 o 
  12  11   2        3.41      -14.02     33.74 o 
  13  11   2      187.05      177.27     40.98 o 
  14  11   2      198.85      195.51     44.48 o 
  15  11   2       42.95      144.48     51.65 o 
  16  11   2      148.60      141.61     55.53 o 
  17  11   2       80.24       49.50     53.54 o 
  18  11   2       43.03      -10.81     52.78 o 
  19  11   2      117.80      102.01     64.97 o 
   0  12   2     3037.28     3018.68     86.36 o 
   1  12   2     8645.48     8740.30    106.57 o 
   2  12   2      443.53      448.68     27.45 o 
   3  12   2      150.55      185.91     21.76 o 
   4  12   2       99.25       83.28     21.05 o 
   5  12   2     7888.27     7991.20    110.30 o 
   6  12   2      516.45      479.03     34.63 o 
   7  12   2     8476.50     8775.40    133.57 o 
   8  12   2       85.40      119.20     31.23 o 
   9  12   2       68.20       79.18     32.27 o 
  10  12   2     1012.29     1072.20     60.69 o 
  11  12   2     1406.87     1372.97     73.65 o 
  12  12   2      618.26      546.41     51.62 o 
  13  12   2      338.59      342.18     73.12 o 
  14  12   2       27.17       15.15     40.46 o 
  15  12   2        7.74        1.47     49.30 o 
  16  12   2        9.75       68.44     53.97 o 
  17  12   2      775.35      812.58     71.40 o 
  18  12   2      251.58      302.17     58.60 o 
   1  13   2     3090.64     3119.44     79.12 o 
   2  13   2     5661.69     5539.76     90.91 o 
   3  13   2      251.56      315.58     32.45 o 
   4  13   2     1308.24     1337.48     53.20 o 
   5  13   2       30.03       12.59     24.37 o 
   6  13   2      405.81      492.86     59.93 o 
   7  13   2      422.22      453.79     48.13 o 
   8  13   2      412.31      422.06     50.01 o 
   9  13   2      983.06     1015.17     68.80 o 
  10  13   2      649.66      664.62     62.24 o 
  11  13   2       35.88      -58.75     39.17 o 
  12  13   2       16.35       55.50     44.36 o 
  13  13   2      359.92      348.51     60.78 o 
  14  13   2      289.06      278.20     59.35 o 
  15  13   2      483.99      552.85     95.99 o 
  16  13   2      118.14      127.84     57.39 o 
  17  13   2      105.03      120.36     60.78 o 
   0  14   2      115.17      186.76     53.46 o 
   1  14   2     1728.76     1782.43     65.63 o 
   2  14   2      248.91      260.00     56.03 o 
   3  14   2       73.64       64.68     32.96 o 
   4  14   2      347.17      332.81     41.67 o 
   5  14   2       91.87       93.15     40.18 o 
   6  14   2        1.92       37.36     37.47 o 
   7  14   2      282.78      252.12     48.48 o 
   8  14   2      100.61       53.33     55.22 o 
   9  14   2      259.80      208.04     48.39 o 
  10  14   2       29.87       -1.76     42.34 o 
  11  14   2       27.57       82.29     48.34 o 
  12  14   2       49.17       37.69     52.85 o 
  13  14   2       48.73      -28.49     48.34 o 
  14  14   2      231.33      105.24     54.36 o 
  15  14   2       47.61       94.00     53.70 o 
  16  14   2        0.41       -4.35     55.34 o 
  17  14   2      374.89      409.74     75.78 o 
   1  15   2     1421.03     1339.85     69.99 o 
   2  15   2      356.18      341.33     48.93 o 
   3  15   2     1085.24     1095.32     72.26 o 
   4  15   2     1148.20     1199.03     71.89 o 
   5  15   2       18.60      -13.25     37.71 o 
   6  15   2      104.66       64.48     40.89 o 
   7  15   2     1373.97     1499.17     92.66 o 
   8  15   2        5.64       24.98     43.41 o 
   9  15   2     1976.72     2038.78    110.65 o 
  10  15   2        9.07      -48.28     51.34 o 
  11  15   2      129.09      143.58    121.17 o 
  12  15   2      114.63       28.01     62.80 o 
  13  15   2      263.66      218.89     70.96 o 
  14  15   2      285.64      293.33     76.89 o 
  15  15   2      558.13      557.22     93.47 o 
  16  15   2      208.14      164.86     74.61 o 
   0  16   2       76.64       14.72     82.94 o 
   1  16   2     1037.69     1129.95     70.19 o 
   2  16   2      552.33      575.01     52.57 o 
   3  16   2      134.89       78.68     61.56 o 
   4  16   2      690.82      833.80     80.76 o 
   5  16   2        7.67      -29.05     38.36 o 
   6  16   2       89.02       24.36     44.72 o 
   7  16   2      372.21      364.96     59.13 o 
   8  16   2        2.03       26.01     46.89 o 
   9  16   2        0.47       16.77     44.92 o 
  10  16   2       47.75       80.52     53.55 o 
  11  16   2       52.48       42.56     52.32 o 
  12  16   2      244.69      129.82     58.05 o 
  13  16   2      145.33       76.77     55.81 o 
  14  16   2       28.76        7.36     54.62 o 
  15  16   2        0.34      -65.61     81.54 o 
   1  17   2       20.93      -13.75     49.43 o 
   2  17   2     1553.36     1645.85     86.85 o 
   3  17   2      280.08      273.29     62.91 o 
   4  17   2       11.40      -17.01     40.42 o 
   5  17   2       43.60       20.78     43.84 o 
   6  17   2      123.74      167.79     52.14 o 
   7  17   2      681.33      638.68     69.98 o 
   8  17   2        0.44       -8.72     48.03 o 
   9  17   2      223.85      246.02     59.22 o 
  10  17   2       25.75       15.25     53.15 o 
  11  17   2       29.11      -19.73     50.56 o 
  12  17   2       22.27       42.73     53.21 o 
  13  17   2       91.81       23.76     83.52 o 
  14  17   2        3.07      -79.54     53.03 o 
   0  18   2      241.33      297.09     80.34 o 
   1  18   2     1705.43     1811.58    109.46 o 
   2  18   2      121.94      138.45     61.65 o 
   3  18   2       22.23       16.56     46.33 o 
   4  18   2       14.96      -20.38     44.31 o 
   5  18   2      633.92      761.07     74.68 o 
   6  18   2      523.01      660.41     73.64 o 
   7  18   2      602.56      562.27     72.69 o 
   8  18   2       51.56       24.02     50.28 o 
   9  18   2      113.72       32.07     54.65 o 
  10  18   2      168.11      265.49     63.46 o 
  11  18   2      681.91      703.91     82.42 o 
  12  18   2       58.73        3.77     67.58 o 
  13  18   2      229.74      281.20     89.47 o 
   1  19   2      263.23      201.52     55.16 o 
   2  19   2        5.55      -52.93     51.53 o 
   3  19   2      362.07      534.13     81.24 o 
   4  19   2       37.22        4.89     47.59 o 
   5  19   2       99.95       30.39     52.21 o 
   6  19   2        1.65       61.27     52.77 o 
   7  19   2       19.66       22.57     52.99 o 
   8  19   2       19.95       30.37     56.34 o 
   9  19   2      250.66      258.89     68.00 o 
  10  19   2       25.75      -14.83     58.61 o 
  11  19   2       15.91      -15.50     61.99 o 
   0  20   2      375.77      520.73    102.36 o 
   1  20   2      305.45      191.28     72.33 o 
   2  20   2       68.87       45.18     64.75 o 
   3  20   2       71.08       71.89     64.08 o 
   4  20   2        5.17       17.05     61.18 o 
   5  20   2       19.26       30.30     56.21 o 
   6  20   2       19.59      -80.81     53.87 o 
   7  20   2        4.93      -45.97     54.67 o 
   8  20   2       12.41      -41.03     55.37 o 
   9  20   2       86.82      169.32     66.82 o 
  10  20   2        6.05        3.42     79.87 o 
   1  21   2      203.13      209.28     76.19 o 
   2  21   2      139.87      159.13     81.24 o 
   3  21   2      558.53      648.65    114.87 o 
   4  21   2       48.53       39.77     69.10 o 
   5  21   2       54.20      -38.43     69.23 o 
   6  21   2       58.20      104.11     75.98 o 
   7  21   2      235.20      228.09     97.05 o 
   0  22   2        2.30       -8.58     83.03 o 
   1  22   2       39.87       95.28     61.70 o 
   2  22   2       76.79      -26.25     84.96 o 
   3  22   2        0.57      135.95    127.61 o 
   1   1   3    37195.52    37834.88    331.84 o 
   2   1   3     3816.94     3816.66     39.29 o 
   3   1   3    28706.17    29173.86    151.72 o 
   4   1   3    45146.10    45919.59    273.23 o 
   5   1   3        9.48       24.87     10.29 o 
   6   1   3    32599.95    33052.65    227.24 o 
   7   1   3    37711.08    38686.52    250.06 o 
   8   1   3     1447.40     1541.90     41.60 o 
   9   1   3    17948.48    17879.48    165.87 o 
  10   1   3      644.24      737.33     37.76 o 
  11   1   3     3236.72     3309.71     73.50 o 
  12   1   3      117.92       68.14     30.03 o 
  13   1   3       14.28       36.17     29.70 o 
  14   1   3     2006.42     1835.01     80.47 o 
  15   1   3      823.95      846.92     59.95 o 
  16   1   3      356.34      354.62     49.80 o 
  17   1   3       16.18       71.70     42.08 o 
  18   1   3       68.67       36.10     40.37 o 
  19   1   3     1060.61     1104.66     77.31 o 
  20   1   3       29.45      -32.16     43.91 o 
  21   1   3      276.13      284.07     61.24 o 
   0   2   3    18585.91    18615.60    194.46 o 
   1   2   3    12687.79    13241.35    118.89 o 
   2   2   3    53264.21    54478.69    316.08 o 
   3   2   3    36211.81    36430.52    207.00 o 
   4   2   3     4428.75     4434.54     53.70 o 
   5   2   3     8509.71     7688.45     74.20 o 
   6   2   3     7070.63     6956.74     81.65 o 
   7   2   3     7903.88     7822.81     88.59 o 
   8   2   3     8376.79     8824.14    149.19 o 
   9   2   3     1813.65     2004.91     48.80 o 
  10   2   3        7.48        0.98     17.48 o 
  11   2   3     8119.90     8082.57    108.73 o 
  12   2   3      313.96      350.54     31.79 o 
  13   2   3     3151.96     2735.11    141.40 o 
  14   2   3     1362.47     1227.94    130.28 o 
  15   2   3      316.17      357.04     48.02 o 
  16   2   3        0.49        3.63     34.91 o 
  17   2   3     1258.40     1427.35     77.88 o 
  18   2   3      566.38      561.14     68.25 o 
  19   2   3      893.22      939.84     94.57 o 
  20   2   3       72.45       24.80     44.90 o 
  21   2   3       37.76      -65.74     53.06 o 
   1   3   3      351.25      344.74     14.42 o 
   2   3   3     2130.74     2037.40     28.30 o 
   3   3   3      375.49      411.99     15.11 o 
   4   3   3       78.28       86.83     11.01 o 
   5   3   3        0.74       12.03     11.31 o 
   6   3   3       43.79       46.94     13.76 o 
   7   3   3      480.35      441.85     23.21 o 
   8   3   3       21.63       -4.33     15.78 o 
   9   3   3       50.59       59.70     18.78 o 
  10   3   3      982.14     1032.14     37.26 o 
  11   3   3      202.62      190.30     25.21 o 
  12   3   3        0.03       -4.76     21.40 o 
  13   3   3        1.35      -10.68     24.14 o 
  14   3   3      448.48      465.22     43.67 o 
  15   3   3       78.44       81.63     37.53 o 
  16   3   3      569.97      553.07     82.44 o 
  17   3   3      187.91      183.81     46.84 o 
  18   3   3       14.03      -38.30     37.95 o 
  19   3   3       69.00       39.99     45.75 o 
  20   3   3       96.66       52.82     57.17 o 
  21   3   3       11.05      -14.67     62.75 o 
   0   4   3    36375.44    36679.84    461.35 o 
   1   4   3    21580.59    21675.68    160.69 o 
   2   4   3     9962.37     9564.10    130.37 o 
   3   4   3     9287.52     8968.34     72.45 o 
   4   4   3     3170.83     2920.60     73.91 o 
   5   4   3    13553.75    12971.19    144.81 o 
   6   4   3     1225.27     1393.43     33.96 o 
   7   4   3     7194.74     6717.50    132.41 o 
   8   4   3       95.06       71.87     18.17 o 
   9   4   3       78.67      101.08     20.26 o 
  10   4   3      584.10      633.31     38.40 o 
  11   4   3    11396.08    11802.76    168.77 o 
  12   4   3      506.38      577.69     35.71 o 
  13   4   3     4080.60     4162.52     79.15 o 
  14   4   3        6.81       35.01     27.44 o 
  15   4   3      264.66      258.53     41.61 o 
  16   4   3      519.39      625.06     64.39 o 
  17   4   3     2076.37     1900.04    101.77 o 
  18   4   3      133.13      118.22     47.24 o 
  19   4   3      363.79      417.91     61.53 o 
  20   4   3       31.41        2.57     43.51 o 
  21   4   3       76.53       84.07     52.23 o 
   1   5   3    16063.14    15643.81    125.59 o 
   2   5   3     3608.65     3403.34     40.79 o 
   3   5   3     3233.64     2931.40     32.83 o 
   4   5   3     1543.70     1571.07     29.28 o 
   5   5   3     7784.32     7735.59     73.43 o 
   6   5   3     1404.10     1503.64     29.18 o 
   7   5   3     1106.02     1086.51     32.96 o 
   8   5   3       12.99       16.52     15.67 o 
   9   5   3    12359.35    12233.23    205.17 o 
  10   5   3       44.79       50.59     20.85 o 
  11   5   3      236.88      278.29     28.66 o 
  12   5   3      211.50      184.87     27.81 o 
  13   5   3     1616.80     1649.73     54.21 o 
  14   5   3       75.28       44.78     28.20 o 
  15   5   3     2347.94     2383.65     78.39 o 
  16   5   3      563.13      621.33     51.03 o 
  17   5   3       30.67      -18.95     36.49 o 
  18   5   3        7.85       -9.10     43.66 o 
  19   5   3      720.94      796.99     79.41 o 
  20   5   3        7.64       -6.69     45.82 o 
  21   5   3      233.16      241.84     87.06 o 
   0   6   3     1848.05     1807.97     62.94 o 
   1   6   3       48.61       45.45     10.37 o 
   2   6   3      194.32      192.29     13.49 o 
   3   6   3       25.69       30.24      9.72 o 
   4   6   3     1311.92     1371.47     25.91 o 
   5   6   3      606.05      575.81     20.18 o 
   6   6   3      103.39       79.86     12.79 o 
   7   6   3        1.33       -1.89     12.51 o 
   8   6   3     1991.19     2097.83     39.59 o 
   9   6   3      566.60      592.69     30.37 o 
  10   6   3     1049.06     1106.81     48.11 o 
  11   6   3      358.48      394.44     30.78 o 
  12   6   3       32.31       25.59     24.51 o 
  13   6   3        5.39      -12.57     25.29 o 
  14   6   3     1465.97     1530.03     69.71 o 
  15   6   3       16.80       30.07     31.55 o 
  16   6   3      210.87      214.75     39.51 o 
  17   6   3       65.32       87.34     43.42 o 
  18   6   3       21.79       14.51     40.88 o 
  19   6   3       13.75      -24.73     47.78 o 
  20   6   3       48.19       62.65     52.06 o 
  21   6   3        0.47      -28.59     52.79 o 
   1   7   3     1766.29     1764.62     30.82 o 
   2   7   3       93.54       97.51     12.75 o 
   3   7   3    15711.77    15518.37    139.60 o 
   4   7   3     1736.55     1919.92     30.79 o 
   5   7   3     2045.49     2098.00     34.15 o 
   6   7   3     2631.19     2831.14     48.94 o 
   7   7   3     4429.35     4242.81     69.87 o 
   8   7   3     1501.12     1473.73     40.57 o 
   9   7   3     5357.33     5207.71     76.48 o 
  10   7   3     1393.86     1399.91     43.93 o 
  11   7   3       77.92       47.25     23.10 o 
  12   7   3       28.01       23.07     24.35 o 
  13   7   3      712.66      716.46     41.52 o 
  14   7   3       78.46       13.28     44.04 o 
  15   7   3      888.15      945.39     54.90 o 
  16   7   3      144.19      138.74     39.08 o 
  17   7   3        2.49       -7.69     35.40 o 
  18   7   3       30.61        0.09     37.63 o 
  19   7   3      653.19      733.13     66.60 o 
  20   7   3       16.15       14.38     50.17 o 
   0   8   3     7233.23     8041.85    145.10 o 
   1   8   3    17863.15    16535.13    139.10 o 
   2   8   3     4301.62     4378.48     63.15 o 
   3   8   3        0.93       23.26     10.06 o 
   4   8   3     5147.57     5303.33     64.73 o 
   5   8   3     4396.31     3904.82     52.81 o 
   6   8   3     4196.73     4523.74     54.26 o 
   7   8   3     1643.02     1490.72     37.24 o 
   8   8   3      500.74      464.97     26.12 o 
   9   8   3       88.07      113.27     22.41 o 
  10   8   3      191.56      146.04     24.98 o 
  11   8   3     8863.39     8724.00    171.71 o 
  12   8   3     2981.75     3219.10     77.13 o 
  13   8   3     2609.71     2650.14     74.05 o 
  14   8   3       26.85        4.59     30.00 o 
  15   8   3      101.64       84.18     35.89 o 
  16   8   3       92.60       49.46     35.40 o 
  17   8   3     1073.84     1141.35     64.63 o 
  18   8   3       12.19       29.72     39.71 o 
  19   8   3      340.00      368.57     60.16 o 
  20   8   3       20.08       -8.68     52.31 o 
   1   9   3     3231.57     3143.60     46.17 o 
   2   9   3      847.19      828.52     25.02 o 
   3   9   3        1.53        3.59     15.76 o 
   4   9   3       77.09       70.43     12.55 o 
   5   9   3      448.86      493.71     29.19 o 
   6   9   3        2.19        6.32     14.86 o 
   7   9   3      475.21      490.64     25.63 o 
   8   9   3      844.10      861.14     45.50 o 
   9   9   3       49.44       60.75     20.37 o 
  10   9   3      266.88      276.53     28.64 o 
  11   9   3      122.66      146.54     33.03 o 
  12   9   3       62.66       55.77     29.08 o 
  13   9   3       60.43       48.73     31.22 o 
  14   9   3      525.84      493.54     49.84 o 
  15   9   3      478.46      446.82     53.09 o 
  16   9   3        0.23       34.93     39.70 o 
  17   9   3       60.11      -45.04     41.13 o 
  18   9   3       82.64       14.54     46.42 o 
  19   9   3       12.11       -6.89     48.10 o 
  20   9   3        2.11      -48.34     48.29 o 
   0  10   3     1530.14     1523.96     62.69 o 
   1  10   3    15767.68    14866.81    120.62 o 
   2  10   3       15.41       21.91     16.17 o 
   3  10   3     1182.00     1199.47     33.26 o 
   4  10   3     1069.97     1211.64     32.86 o 
   5  10   3     5333.94     5210.94     75.10 o 
   6  10   3      122.33      123.39     20.24 o 
   7  10   3     6331.04     6356.18     87.56 o 
   8  10   3      803.52      799.30     51.62 o 
   9  10   3       84.25       27.94     22.06 o 
  10  10   3       51.91       68.51     27.28 o 
  11  10   3     4901.98     5061.84     97.57 o 
  12  10   3        4.48       28.23     31.70 o 
  13  10   3     1099.81     1129.30     66.70 o 
  14  10   3       13.25       40.25     37.08 o 
  15  10   3      547.39      557.06     56.51 o 
  16  10   3       72.81       19.92     42.46 o 
  17  10   3     1079.45     1172.43     75.29 o 
  18  10   3        2.57      111.40     51.63 o 
  19  10   3      244.96      154.69     53.03 o 
   1  11   3     4104.39     4333.64     68.28 o 
   2  11   3        0.99        2.67     16.64 o 
   3  11   3    10641.44    10748.99    141.47 o 
   4  11   3      564.22      529.31     36.76 o 
   5  11   3      723.21      656.94     31.07 o 
   6  11   3       91.48       60.86     19.68 o 
   7  11   3     1595.92     1636.68     62.72 o 
   8  11   3      120.65      138.21     25.88 o 
   9  11   3     3221.26     3457.87     91.34 o 
  10  11   3      130.33      116.91     31.13 o 
  11  11   3      168.87      114.33     33.24 o 
  12  11   3      113.18      108.71     33.88 o 
  13  11   3      313.46      312.33     40.78 o 
  14  11   3      325.63      245.04     40.76 o 
  15  11   3      521.89      515.16     50.53 o 
  16  11   3      197.20      151.58     42.67 o 
  17  11   3        2.81      -44.16     42.34 o 
  18  11   3        7.42        2.72     47.24 o 
  19  11   3      375.31      474.81     70.65 o 
   0  12   3        3.42       36.48     35.67 o 
   1  12   3      176.23      202.59     23.36 o 
   2  12   3       62.28       68.27     20.12 o 
   3  12   3      748.16      768.60     38.86 o 
   4  12   3      678.71      743.00     79.01 o 
   5  12   3      268.84      287.97     30.83 o 
   6  12   3      541.48      526.21     36.57 o 
   7  12   3      351.92      395.45     35.54 o 
   8  12   3        8.60      -38.31     25.54 o 
   9  12   3      182.03      209.90     35.82 o 
  10  12   3     1691.91     1626.73     67.41 o 
  11  12   3      144.83      160.37     34.74 o 
  12  12   3     1408.39     1379.10    118.08 o 
  13  12   3       87.36       74.28     39.29 o 
  14  12   3       78.46       44.41     39.95 o 
  15  12   3       11.89      -45.56     40.89 o 
  16  12   3       21.50       -9.07     44.44 o 
  17  12   3       13.12      -10.31     45.61 o 
  18  12   3       43.48        7.05     51.14 o 
   1  13   3        5.39       20.96     19.53 o 
   2  13   3      342.00      352.84     30.71 o 
   3  13   3     2102.03     2135.17     62.53 o 
   4  13   3     2590.37     2686.35     70.19 o 
   5  13   3     1310.38     1285.59     57.87 o 
   6  13   3     1142.83     1018.03     53.51 o 
   7  13   3      139.36      148.09     39.57 o 
   8  13   3       12.89      -36.45     32.82 o 
   9  13   3      931.05      920.01     65.95 o 
  10  13   3      191.76      198.43     48.31 o 
  11  13   3      219.60      215.74     52.72 o 
  12  13   3      328.20      332.68     78.35 o 
  13  13   3       96.16       70.93     54.12 o 
  14  13   3        0.19       -9.06     50.65 o 
  15  13   3      534.83      721.22     75.31 o 
  16  13   3       16.80       29.25     53.20 o 
  17  13   3      181.08      122.45     58.88 o 
   0  14   3      835.81      910.91     80.99 o 
   1  14   3    10207.22    10118.77    150.90 o 
   2  14   3       47.77       74.84     36.27 o 
   3  14   3      207.61      125.66     36.16 o 
   4  14   3      510.24      530.85     50.63 o 
   5  14   3      369.28      439.09     45.59 o 
   6  14   3      103.12       62.72     31.35 o 
   7  14   3      293.51      264.08     46.28 o 
   8  14   3       70.91       36.79     38.10 o 
   9  14   3      985.55     1033.43     70.63 o 
  10  14   3     1143.33     1178.66     77.72 o 
  11  14   3     1980.35     2033.50     96.60 o 
  12  14   3      401.59      513.69     64.99 o 
  13  14   3      357.02      348.14     63.42 o 
  14  14   3        0.48      -13.28     50.17 o 
  15  14   3      102.96       14.78     52.99 o 
  16  14   3        0.77      -75.12     50.08 o 
  17  14   3      644.33      850.46     88.68 o 
   1  15   3        3.38       25.07     36.63 o 
   2  15   3       24.20      -23.78     41.16 o 
   3  15   3      126.64       79.06     37.18 o 
   4  15   3       75.44       68.30     36.06 o 
   5  15   3      295.54      238.54     48.02 o 
   6  15   3       14.87      -25.81     38.69 o 
   7  15   3       43.70       37.66     41.81 o 
   8  15   3      345.09      465.54    118.16 o 
   9  15   3       81.41       86.25     56.03 o 
  10  15   3       15.00       -3.19     53.77 o 
  11  15   3       21.21      -59.16     56.03 o 
  12  15   3       25.30       54.41     83.04 o 
  13  15   3       30.84        6.36     62.37 o 
  14  15   3       13.93        2.98     82.70 o 
  15  15   3       61.84       -5.77     77.13 o 
  16  15   3        4.21      -35.42     78.34 o 
   0  16   3      126.56      126.20    106.99 o 
   1  16   3     3124.34     3265.89    106.84 o 
   2  16   3       26.11        8.10     39.29 o 
   3  16   3      128.80       95.71     38.60 o 
   4  16   3       15.83      -23.47     38.70 o 
   5  16   3     2305.47     2239.90     97.95 o 
   6  16   3        4.09       11.68     39.82 o 
   7  16   3      638.98      748.57     70.63 o 
   8  16   3        0.29        2.55     43.07 o 
   9  16   3       55.60       22.67     46.78 o 
  10  16   3       58.32       93.73     51.25 o 
  11  16   3      812.85      894.36     96.35 o 
  12  16   3      238.35      243.44     73.01 o 
  13  16   3      361.83      168.33     75.74 o 
  14  16   3        0.01       17.68     71.99 o 
  15  16   3      141.06      100.29     82.33 o 
   1  17   3      762.77      840.19    114.05 o 
   2  17   3      140.82      146.05     43.30 o 
   3  17   3     1708.81     1913.74     93.19 o 
   4  17   3        5.97      -15.23     44.84 o 
   5  17   3      493.57      496.38     62.88 o 
   6  17   3        0.00      -16.64     44.14 o 
   7  17   3       15.61      -48.76     43.16 o 
   8  17   3       40.46       37.05     48.53 o 
   9  17   3      394.66      375.08     63.30 o 
  10  17   3        0.20      -67.11     44.74 o 
  11  17   3       63.98      125.63     57.61 o 
  12  17   3       33.59       26.90     58.76 o 
  13  17   3      368.13      497.52     76.85 o 
  14  17   3        0.15      -21.11     59.12 o 
   0  18   3      987.28      887.71    102.68 o 
   1  18   3        8.71       15.36     46.50 o 
   2  18   3       52.36       34.26     53.78 o 
   3  18   3       57.70       89.20     54.95 o 
   4  18   3      104.57      105.48     50.55 o 
   5  18   3       12.80      -67.98     45.32 o 
   6  18   3      189.58      200.82     57.17 o 
   7  18   3       24.44       11.35     52.20 o 
   8  18   3       14.35      -37.36     46.64 o 
   9  18   3        9.87      -60.68     49.31 o 
  10  18   3       19.56       25.46     55.71 o 
  11  18   3       32.67       18.58     54.21 o 
  12  18   3       18.34      -65.47     53.96 o 
  13  18   3        1.01      -49.56     74.53 o 
   1  19   3      165.86      130.96     54.39 o 
   2  19   3        0.94        8.79     56.32 o 
   3  19   3      539.70      601.97     94.23 o 
   4  19   3       19.56       16.00     56.36 o 
   5  19   3       65.27       79.17     54.42 o 
   6  19   3       16.22       39.72     53.03 o 
   7  19   3      252.51      260.29     62.99 o 
   8  19   3       27.33      -19.87     53.80 o 
   9  19   3      311.34      262.00     65.16 o 
  10  19   3        0.16       -7.24     55.77 o 
  11  19   3       15.58      -43.77     55.50 o 
   0  20   3       21.21        4.91    110.92 o 
   1  20   3      224.29      257.20     72.62 o 
   2  20   3        0.10        0.00     51.13 o 
   3  20   3       60.79       90.62     65.21 o 
   4  20   3       42.05       36.14     65.10 o 
   5  20   3      660.63      753.57    138.75 o 
   6  20   3       62.10        9.23     58.63 o 
   7  20   3      340.19      315.75     70.59 o 
   8  20   3       48.52       91.68     60.29 o 
   9  20   3       22.92      -12.73     59.27 o 
   1  21   3       18.92       19.77     64.44 o 
   2  21   3       41.57       60.98     72.14 o 
   3  21   3       13.98      -19.13     54.89 o 
   4  21   3        4.14        6.64     67.24 o 
   5  21   3        0.15      -68.41     68.30 o 
   6  21   3        0.99      -61.84     79.94 o 
   7  21   3        0.04      -41.72    115.83 o 
   0  22   3       50.94      -36.32    116.81 o 
   1  22   3      386.48      557.46    132.52 o 
   2  22   3        0.20      -27.07     75.92 o 
   3  22   3        0.02     -109.45    106.99 o 
   4  22   3        1.94      -61.35    128.10 o 
   0   0   4    38862.61    38847.66    751.90 o 
   1   0   4    99007.74    99950.40   1217.25 o 
   2   0   4    49693.30    51160.06    416.09 o 
   3   0   4      788.68      800.06     31.12 o 
   4   0   4    42353.99    42459.48    321.61 o 
   5   0   4    35171.21    33484.03    321.95 o 
   6   0   4    76795.88    78850.69   1015.33 o 
   7   0   4      790.62      940.25     46.34 o 
   8   0   4    12199.45    12483.32    180.09 o 
   9   0   4    32013.90    33168.88    375.76 o 
  10   0   4     4974.45     5249.95    186.39 o 
  11   0   4    25704.60    25991.35    591.33 o 
  12   0   4     2245.34     2295.97    104.03 o 
  13   0   4    10651.03     9948.85    228.58 o 
  14   0   4      360.12      389.94     65.52 o 
  15   0   4      838.06      753.91     90.31 o 
  16   0   4        9.27      -26.62     68.22 o 
  17   0   4      344.34      544.86     80.86 o 
  18   0   4      175.69       91.92     62.36 o 
  19   0   4       22.10      -21.25     57.88 o 
  20   0   4       14.33       -3.22     58.40 o 
  21   0   4      312.97      129.09     72.70 o 
   1   1   4    13191.69    12395.10     94.99 o 
   2   1   4      787.93      764.71     15.47 o 
   3   1   4     5961.97     5543.53     44.59 o 
   4   1   4    14809.14    15040.47     95.54 o 
   5   1   4     1599.03     1641.25     25.87 o 
   6   1   4     1289.72     1211.95     31.30 o 
   7   1   4    11766.33    11657.61    139.09 o 
   8   1   4     8785.97     8669.95     92.85 o 
   9   1   4     4312.28     4288.28    109.56 o 
  10   1   4     5284.55     5054.86    131.84 o 
  11   1   4      400.36      459.89     36.17 o 
  12   1   4      647.31      636.72     50.18 o 
  13   1   4     1126.34     1040.31     71.05 o 
  14   1   4      143.48       94.40     42.58 o 
  15   1   4        5.33       38.46     34.99 o 
  16   1   4       17.26       -5.53     45.69 o 
  17   1   4      298.62      222.73     51.29 o 
  18   1   4      150.39      176.45     47.64 o 
  19   1   4       20.99       16.82     41.81 o 
  20   1   4      761.01      637.47     68.55 o 
  21   1   4       51.11      104.38     57.59 o 
   0   2   4     5287.00     5231.84     55.06 o 
   1   2   4     2725.16     2909.71     30.82 o 
   2   2   4      711.39      796.29     21.49 o 
   3   2   4    13476.92    13387.50     90.95 o 
   4   2   4     4062.15     4000.92     51.73 o 
   5   2   4     3379.47     3569.28     38.22 o 
   6   2   4    15533.93    15854.73    238.84 o 
   7   2   4     2700.38     2974.63     46.86 o 
   8   2   4      842.43      808.08     30.43 o 
   9   2   4     1296.00     1443.76     40.62 o 
  10   2   4     2338.99     2353.96     55.97 o 
  11   2   4      950.73     1000.94     41.67 o 
  12   2   4     2720.68     2824.54     81.07 o 
  13   2   4     1910.36     1915.43     65.73 o 
  14   2   4      491.54      472.87     49.30 o 
  15   2   4      424.67      500.43     73.96 o 
  16   2   4      157.72       36.85     36.85 o 
  17   2   4      680.42      609.38     68.50 o 
  18   2   4      116.40       85.54     44.67 o 
  19   2   4       88.56       35.32     45.05 o 
  20   2   4      184.99      253.39     55.35 o 
  21   2   4        8.94        8.21     48.91 o 
   1   3   4      160.96      163.27      8.99 o 
   2   3   4    31568.67    31277.34    191.48 o 
   3   3   4     5741.80     5494.95     55.03 o 
   4   3   4       21.07       23.67      9.67 o 
   5   3   4       25.04        7.02      9.79 o 
   6   3   4     1794.86     1749.84     35.11 o 
   7   3   4     4737.33     4588.91     62.75 o 
   8   3   4     6852.24     6470.63     92.23 o 
   9   3   4     4549.27     4647.14     69.44 o 
  10   3   4     1523.17     1356.77     41.86 o 
  11   3   4     3382.09     3673.92     87.84 o 
  12   3   4     3245.28     3322.83     68.47 o 
  13   3   4     1206.95     1130.31     48.76 o 
  14   3   4     3363.89     3582.40     81.98 o 
  15   3   4      345.44      342.91     47.65 o 
  16   3   4      766.95      987.53     66.06 o 
  17   3   4       34.23       18.26     38.33 o 
  18   3   4       10.77      -23.16     57.95 o 
  19   3   4      139.17      111.63     48.59 o 
  20   3   4      404.14      404.81     61.53 o 
  21   3   4      282.60      245.98     57.08 o 
   0   4   4     5297.55     5640.61    124.62 o 
   1   4   4      354.44      333.40     15.44 o 
   2   4   4    14320.13    13979.91    116.36 o 
   3   4   4      503.81      462.21     17.47 o 
   4   4   4     2383.21     2305.97     34.90 o 
   5   4   4    10888.80    10589.82    110.13 o 
   6   4   4      607.63      652.06     23.50 o 
   7   4   4     6521.43     6650.12    108.39 o 
   8   4   4      559.91      685.32     29.45 o 
   9   4   4      115.79       82.96     20.05 o 
  10   4   4      458.44      478.26     29.96 o 
  11   4   4     1091.19     1098.01     40.80 o 
  12   4   4      629.07      679.57     44.24 o 
  13   4   4      624.68      568.71     37.92 o 
  14   4   4      208.31      282.57     34.20 o 
  15   4   4     1243.68     1149.21     55.09 o 
  16   4   4      233.94      214.49     47.55 o 
  17   4   4        3.03      -33.53     35.26 o 
  18   4   4      462.87      496.16     80.82 o 
  19   4   4       13.75      -62.25     42.02 o 
  20   4   4       28.59       44.77     48.20 o 
  21   4   4        9.94       -9.55     46.13 o 
   1   5   4       87.89       65.29     13.75 o 
   2   5   4    11488.07    11244.34    110.59 o 
   3   5   4    16714.12    16659.66    133.91 o 
   4   5   4        9.60        8.29     10.19 o 
   5   5   4     7159.61     7364.80    123.43 o 
   6   5   4     5000.32     5167.55     61.55 o 
   7   5   4     1197.24     1275.14     34.90 o 
   8   5   4       25.83       24.30     16.69 o 
   9   5   4     1301.35     1296.80     39.91 o 
  10   5   4      209.05      112.52     22.94 o 
  11   5   4       80.30      104.78     23.89 o 
  12   5   4       63.47       65.22     25.27 o 
  13   5   4      123.71      171.78     29.90 o 
  14   5   4     1878.53     1891.05     59.77 o 
  15   5   4      781.17      900.87     47.83 o 
  16   5   4      222.47      196.07     45.13 o 
  17   5   4      156.47      152.14     42.74 o 
  18   5   4       16.60       45.64     44.31 o 
  19   5   4      225.65      120.32     50.27 o 
  20   5   4       39.22      -35.24     45.95 o 
  21   5   4      151.96      143.01     55.75 o 
   0   6   4     3145.59     2905.20     68.68 o 
   1   6   4    33537.30    33187.53    284.35 o 
   2   6   4       18.27       44.08     10.79 o 
   3   6   4     1064.91     1120.07     22.30 o 
   4   6   4    21969.78    22482.03    156.56 o 
   5   6   4    10735.39    10333.30    101.50 o 
   6   6   4    19305.62    19082.22    152.41 o 
   7   6   4    10548.31    10791.00    101.34 o 
   8   6   4     1223.89     1272.82     36.93 o 
   9   6   4     1448.41     1462.57     42.24 o 
  10   6   4     3160.21     3199.69     88.32 o 
  11   6   4     1183.98     1197.43     62.56 o 
  12   6   4     1280.08     1303.48     47.71 o 
  13   6   4     1773.21     1795.69     65.68 o 
  14   6   4        9.27        5.80     26.44 o 
  15   6   4     1303.70     1388.67     72.61 o 
  16   6   4      352.02      327.12     44.27 o 
  17   6   4     2360.43     2382.84     88.90 o 
  18   6   4      961.74     1028.09     68.85 o 
  19   6   4      509.96      537.32     66.25 o 
  20   6   4        3.55      -14.30     47.01 o 
   1   7   4      349.22      276.76     16.04 o 
   2   7   4     6453.50     6815.21     69.49 o 
   3   7   4       71.18       98.44     10.91 o 
   4   7   4       73.77       42.63     12.59 o 
   5   7   4     2374.35     2444.43     41.02 o 
   6   7   4     1121.67     1027.77     30.00 o 
   7   7   4     1477.28     1465.01     39.91 o 
   8   7   4     1268.06     1269.98     36.15 o 
   9   7   4      468.18      391.89     27.15 o 
  10   7   4      274.09      238.86     26.70 o 
  11   7   4      696.80      769.55     38.37 o 
  12   7   4      566.59      621.34     39.18 o 
  13   7   4       16.74       11.85     25.55 o 
  14   7   4       13.74        9.16     29.96 o 
  15   7   4      867.96      827.69     64.89 o 
  16   7   4      580.74      583.04     50.47 o 
  17   7   4       14.56       -4.73     36.76 o 
  18   7   4       28.18       -5.15     38.58 o 
  19   7   4      238.98      264.45     53.82 o 
  20   7   4        5.24       63.42     57.24 o 
   0   8   4    10176.68    11738.62    254.97 o 
   1   8   4     7414.95     7268.77     73.16 o 
   2   8   4     3988.51     4356.99     54.98 o 
   3   8   4      814.17      786.86     23.71 o 
   4   8   4     1409.00     1396.58     28.47 o 
   5   8   4     1106.39     1055.97     25.84 o 
   6   8   4     7551.01     7517.74     95.26 o 
   7   8   4      323.34      241.43     20.80 o 
   8   8   4     3135.56     3352.18     56.79 o 
   9   8   4       20.01       21.79     17.52 o 
  10   8   4      201.38      147.40     23.77 o 
  11   8   4       88.27      114.18     27.18 o 
  12   8   4      118.81       86.19     27.66 o 
  13   8   4        1.38      -21.59     29.89 o 
  14   8   4       19.61        0.65     30.25 o 
  15   8   4      236.80      256.02     40.22 o 
  16   8   4       83.69       56.69     36.46 o 
  17   8   4      184.11      165.16     45.22 o 
  18   8   4      302.26      345.27     56.67 o 
  19   8   4       55.51      113.97     49.21 o 
  20   8   4        7.34      -73.53     49.02 o 
   1   9   4       91.46       94.24     15.69 o 
   2   9   4     4195.40     4162.29     55.47 o 
   3   9   4      330.75      210.02     17.91 o 
   4   9   4     2309.12     2166.46     44.34 o 
   5   9   4     1013.56     1060.25     33.00 o 
   6   9   4      155.98      175.97     18.88 o 
   7   9   4     1430.30     1432.80     48.42 o 
   8   9   4     1254.50     1210.06     37.55 o 
   9   9   4     4735.01     4524.45     74.41 o 
  10   9   4     2174.89     2144.47     51.91 o 
  11   9   4      109.54       70.59     27.22 o 
  12   9   4      958.12      977.11     51.45 o 
  13   9   4      368.03      393.14     40.73 o 
  14   9   4      699.06      665.62     54.66 o 
  15   9   4      177.31      231.58     46.32 o 
  16   9   4      760.82      797.84     69.71 o 
  17   9   4        0.35      -19.44     39.94 o 
  18   9   4       15.86       33.13     39.46 o 
  19   9   4       48.00       20.07     42.99 o 
   0  10   4     2930.02     2794.70     82.00 o 
   1  10   4     6357.99     6146.57     85.01 o 
   2  10   4     1811.90     1759.86     46.09 o 
   3  10   4      170.37      124.14     17.37 o 
   4  10   4       41.97       -3.65     14.92 o 
   5  10   4     1493.70     1630.55     59.17 o 
   6  10   4     1081.98     1044.03     37.99 o 
   7  10   4      513.00      535.57     31.57 o 
   8  10   4      704.84      673.28     35.73 o 
   9  10   4      538.29      479.69     33.93 o 
  10  10   4      486.05      578.18     37.76 o 
  11  10   4      633.63      655.07     44.57 o 
  12  10   4      471.74      491.85     42.22 o 
  13  10   4        1.24      -43.18     28.79 o 
  14  10   4       83.46       99.79     34.35 o 
  15  10   4      852.39      859.03     55.68 o 
  16  10   4       34.70        7.99     39.27 o 
  17  10   4       79.35      114.24     41.19 o 
  18  10   4      193.10      271.21     50.29 o 
  19  10   4       72.86       12.94     42.61 o 
   1  11   4       17.36        3.88     16.58 o 
   2  11   4     1838.43     1783.03     47.82 o 
   3  11   4      514.77      562.27     31.42 o 
   4  11   4      711.97      750.95     37.11 o 
   5  11   4       11.41      -15.78     18.52 o 
   6  11   4      168.63      168.34     26.76 o 
   7  11   4     2346.74     2347.21    102.29 o 
   8  11   4      206.48      159.59     31.88 o 
   9  11   4     3719.55     3900.04     78.69 o 
  10  11   4      291.04      340.03     36.53 o 
  11  11   4       11.81       23.03     29.04 o 
  12  11   4      191.21      141.93     34.55 o 
  13  11   4      916.21      909.65     54.24 o 
  14  11   4       16.41      -24.74     33.88 o 
  15  11   4       78.67       30.86     36.54 o 
  16  11   4       24.93      -13.85     49.24 o 
  17  11   4       18.86      -11.43     39.15 o 
  18  11   4       23.58       23.27     48.81 o 
   0  12   4    10025.82    10211.99    152.67 o 
   1  12   4     3975.67     3906.84     67.35 o 
   2  12   4     3649.74     3817.67     85.34 o 
   3  12   4      170.75      117.64     26.86 o 
   4  12   4       77.41       55.15     23.70 o 
   5  12   4     5856.25     5889.64    117.44 o 
   6  12   4     2474.29     2584.45     66.69 o 
   7  12   4     1369.73     1336.46     54.03 o 
   8  12   4     1356.75     1358.95     54.26 o 
   9  12   4      604.48      561.51     46.45 o 
  10  12   4      170.05      148.10     36.32 o 
  11  12   4     1487.97     1617.87     70.41 o 
  12  12   4      202.58      232.74     42.91 o 
  13  12   4     1099.26     1019.36     64.56 o 
  14  12   4       13.82       29.20     63.97 o 
  15  12   4      339.70      372.83     64.22 o 
  16  12   4      547.59      579.25     71.66 o 
  17  12   4      789.42      874.03    122.13 o 
  18  12   4      491.31      674.54     96.34 o 
   1  13   4      368.11      377.65     28.71 o 
   2  13   4      502.22      514.58     37.75 o 
   3  13   4     4955.77     4772.11     91.27 o 
   4  13   4       28.07       30.59     24.75 o 
   5  13   4       61.84       51.26     25.10 o 
   6  13   4     1068.52     1042.33     48.44 o 
   7  13   4       14.13        8.47     30.82 o 
   8  13   4     1615.96     1630.87     78.14 o 
   9  13   4       19.16      -12.59     37.42 o 
  10  13   4      604.96      649.67     61.70 o 
  11  13   4        0.29      -43.22     40.91 o 
  12  13   4      557.86      525.69     65.53 o 
  13  13   4      287.22      357.69     67.65 o 
  14  13   4      112.42       97.55     53.61 o 
  15  13   4      162.38       54.61     53.54 o 
  16  13   4        2.70      -42.73     52.30 o 
  17  13   4       58.12       32.06     78.30 o 
   0  14   4     3378.18     3248.88    110.49 o 
   1  14   4      473.85      467.47     49.99 o 
   2  14   4      476.05      458.15     66.09 o 
   3  14   4       12.42        2.09     25.90 o 
   4  14   4      403.41      437.18     39.53 o 
   5  14   4       69.61       58.66     31.71 o 
   6  14   4      150.43      131.04     38.85 o 
   7  14   4       86.10       94.43     39.67 o 
   8  14   4        0.30      -14.26     35.88 o 
   9  14   4        3.53        8.68     41.19 o 
  10  14   4      563.00      443.90     59.74 o 
  11  14   4      340.13      306.46     58.64 o 
  12  14   4      553.90      475.82     64.02 o 
  13  14   4      914.86      990.81     80.54 o 
  14  14   4       26.86      -50.60     48.27 o 
  15  14   4       56.72       11.01     52.75 o 
  16  14   4        0.40       16.23     54.93 o 
   1  15   4      549.12      528.82     79.19 o 
   2  15   4     1779.27     1827.79     80.65 o 
   3  15   4     2166.80     2353.79     87.11 o 
   4  15   4      836.94      847.53     58.29 o 
   5  15   4        5.64       -5.38     34.83 o 
   6  15   4        0.13      -33.03     37.22 o 
   7  15   4      336.00      301.74     64.13 o 
   8  15   4      632.05      704.89     79.85 o 
   9  15   4      368.42      422.13    116.27 o 
  10  15   4       77.38       74.34     59.39 o 
  11  15   4      308.92      261.04     58.38 o 
  12  15   4      567.01      636.97     94.05 o 
  13  15   4       44.86      -60.48     48.76 o 
  14  15   4      848.47      852.64     83.41 o 
  15  15   4      181.98      201.75     78.29 o 
  16  15   4      136.28      158.71     67.92 o 
   0  16   4     2978.95     3188.64    154.42 o 
   1  16   4      181.62       60.80     43.07 o 
   2  16   4      430.09      356.58     52.86 o 
   3  16   4        5.50      -27.02     34.20 o 
   4  16   4       13.44       25.33     36.30 o 
   5  16   4      247.34      300.70     55.34 o 
   6  16   4      464.02      520.16     61.05 o 
   7  16   4      249.94      188.96     51.09 o 
   8  16   4        7.32      -31.25     42.11 o 
   9  16   4      262.25      195.46     69.67 o 
  10  16   4       81.49      126.31     65.65 o 
  11  16   4        1.35       -7.76     63.07 o 
  12  16   4        1.24       31.16     64.76 o 
  13  16   4       15.71        4.69     77.79 o 
  14  16   4       26.77       -7.78     68.13 o 
  15  16   4        3.12       19.84     73.33 o 
   1  17   4      422.87      375.91     70.05 o 
   2  17   4      308.64      152.52     75.22 o 
   3  17   4      342.42      456.61     53.72 o 
   4  17   4      174.24      185.97     51.85 o 
   5  17   4      200.17      173.10     53.18 o 
   6  17   4       11.30      -30.47     43.12 o 
   7  17   4       62.60      130.96     51.47 o 
   8  17   4      282.36      292.75     62.22 o 
   9  17   4      146.95      115.30     55.42 o 
  10  17   4       96.62       86.82     53.78 o 
  11  17   4        0.35      -74.91     49.94 o 
  12  17   4       20.11       22.16     71.47 o 
  13  17   4       13.25      -48.12     67.67 o 
  14  17   4       51.94       13.35     80.54 o 
   0  18   4     1877.32     1951.31    166.87 o 
   1  18   4      770.67      907.02     75.05 o 
   2  18   4      153.00      186.00     55.13 o 
   3  18   4        0.65       99.59     57.57 o 
   4  18   4      112.27       64.07     48.94 o 
   5  18   4      804.03      909.39     78.26 o 
   6  18   4      231.94      160.90     55.57 o 
   7  18   4      648.69      840.05     79.20 o 
   8  18   4       34.37       20.61     51.27 o 
   9  18   4        6.76      -17.46     51.59 o 
  10  18   4       50.54       78.69     57.77 o 
  11  18   4      403.59      344.09     70.44 o 
  12  18   4      204.64      193.17     68.13 o 
   1  19   4       15.87       50.35     58.35 o 
   2  19   4      190.84      270.26     60.56 o 
   3  19   4      150.31      155.19     66.12 o 
   4  19   4       17.09       53.64     65.34 o 
   5  19   4        6.32      -46.37     59.40 o 
   6  19   4       24.81      -11.10     50.81 o 
   7  19   4      159.69      115.63     61.00 o 
   8  19   4      264.21      185.10     62.98 o 
   9  19   4      182.38      290.28    108.10 o 
  10  19   4      173.68      114.10     63.58 o 
  11  19   4       19.07      -50.11     58.71 o 
   0  20   4        0.90       49.57    110.92 o 
   1  20   4       64.83       -7.63     51.77 o 
   2  20   4        2.33        4.19     52.34 o 
   3  20   4       32.43       27.04     53.84 o 
   4  20   4        5.67       25.18     63.98 o 
   5  20   4      113.02       62.69     69.47 o 
   6  20   4      109.60       85.81     80.77 o 
   7  20   4       96.73       91.74     61.87 o 
   8  20   4       20.27      -59.10     52.40 o 
   9  20   4        8.28      -92.87     61.91 o 
   1  21   4      124.51      179.44     72.44 o 
   2  21   4      126.04      159.16     64.28 o 
   3  21   4      301.64      282.11     70.89 o 
   4  21   4       87.37       43.10     73.99 o 
   5  21   4        2.07       15.80     72.16 o 
   6  21   4        0.81      -66.46     65.46 o 
   7  21   4      207.19       49.57    122.21 o 
   0  22   4        9.07      -57.91    106.99 o 
   1  22   4       35.52       22.22     86.76 o 
   2  22   4        0.28      -48.47     80.86 o 
   3  22   4       28.41      -62.82    108.47 o 
   1   1   5     7181.97     7133.57     55.45 o 
   2   1   5    16330.11    16338.79    110.41 o 
   3   1   5    16884.45    16856.33    110.12 o 
   4   1   5     6577.07     6353.07     62.83 o 
   5   1   5     3789.72     3792.18     52.20 o 
   6   1   5      555.33      600.01     19.29 o 
   7   1   5    19001.48    19847.62    147.55 o 
   8   1   5    18801.05    17605.59    149.61 o 
   9   1   5      510.79      554.38     28.59 o 
  10   1   5     8644.88     8052.35    122.84 o 
  11   1   5      567.45      604.28     39.75 o 
  12   1   5     1121.24     1100.78     50.65 o 
  13   1   5      703.96      637.73     44.61 o 
  14   1   5     3051.79     3034.87    138.71 o 
  15   1   5      553.39      738.97     57.56 o 
  16   1   5      999.18      877.10     63.97 o 
  17   1   5       74.22      106.93     44.07 o 
  18   1   5      190.63      197.65     48.23 o 
  19   1   5       97.04      102.47     45.70 o 
  20   1   5       15.27      -30.73     42.65 o 
  21   1   5      113.62      163.80     56.88 o 
   0   2   5      209.75      249.51     15.35 o 
   1   2   5     4599.20     4646.50     50.41 o 
   2   2   5     3769.79     3906.49     38.66 o 
   3   2   5     4513.64     4651.62     42.58 o 
   4   2   5    22278.13    21579.40    130.14 o 
   5   2   5     4043.95     4359.81     44.07 o 
   6   2   5    19586.24    19564.79    132.63 o 
   7   2   5      393.84      553.68     30.04 o 
   8   2   5      877.75      843.32     29.69 o 
   9   2   5       58.11       87.76     20.46 o 
  10   2   5     9140.99     9202.03    140.81 o 
  11   2   5      644.27      627.63     35.32 o 
  12   2   5     8598.35     8575.06    117.42 o 
  13   2   5      254.92      282.12     37.13 o 
  14   2   5     2268.58     2271.18     74.59 o 
  15   2   5       70.26       10.93     33.19 o 
  16   2   5      125.19      192.70     45.47 o 
  17   2   5      115.87      103.13     42.75 o 
  18   2   5      720.40      934.09     72.67 o 
  19   2   5      102.71      131.49     57.39 o 
  20   2   5       17.40       26.95     44.69 o 
  21   2   5      165.74       94.33     51.32 o 
   1   3   5     1022.37     1072.39     18.11 o 
   2   3   5       14.07       25.62      8.04 o 
   3   3   5       54.05       42.77      9.43 o 
   4   3   5     4600.09     4567.13     50.84 o 
   5   3   5      778.84      807.93     22.54 o 
   6   3   5      349.57      363.99     18.37 o 
   7   3   5     5729.28     5878.01     60.68 o 
   8   3   5      170.65      175.36     19.07 o 
   9   3   5        8.25       -4.90     17.03 o 
  10   3   5     1141.38     1320.52     42.14 o 
  11   3   5       71.82       59.05     21.87 o 
  12   3   5       30.64       56.07     25.06 o 
  13   3   5       48.37       15.26     25.36 o 
  14   3   5        9.47       -4.78     27.33 o 
  15   3   5       33.45       34.03     33.39 o 
  16   3   5       34.59      -20.62     34.96 o 
  17   3   5        1.27      -32.79     36.08 o 
  18   3   5       37.56       64.98     43.25 o 
  19   3   5      267.37      221.14     53.16 o 
  20   3   5       34.81       49.89     46.84 o 
  21   3   5      240.04      223.97     66.64 o 
   0   4   5    31810.59    31786.97    276.12 o 
   1   4   5     7434.59     7678.69     62.51 o 
   2   4   5     5049.04     4845.08     54.49 o 
   3   4   5     4017.80     4139.18     53.26 o 
   4   4   5     1187.05     1139.82     26.05 o 
   5   4   5        5.90       15.50     11.53 o 
   6   4   5    17507.17    16626.86    188.36 o 
   7   4   5     2250.35     2184.47     55.79 o 
   8   4   5      275.91      230.49     20.38 o 
   9   4   5      789.06      835.45     33.59 o 
  10   4   5     6364.69     6307.23    116.70 o 
  11   4   5       46.52       53.40     21.67 o 
  12   4   5     4380.47     4502.18     89.80 o 
  13   4   5       73.69       72.79     26.50 o 
  14   4   5     1382.98     1394.15     56.85 o 
  15   4   5      304.73      305.68     39.27 o 
  16   4   5      886.44      904.91     58.02 o 
  17   4   5      603.22      613.24     72.82 o 
  18   4   5      965.63     1111.71    109.66 o 
  19   4   5        0.17      -55.78     40.64 o 
  20   4   5        7.03      -11.32     44.17 o 
  21   4   5       53.31       -2.51     63.12 o 
   1   5   5     1713.13     1787.73     33.07 o 
   2   5   5    23567.62    23873.97    192.30 o 
   3   5   5      351.62      398.66     21.91 o 
   4   5   5    13013.46    13234.37    105.09 o 
   5   5   5     9293.83     9582.01     95.94 o 
   6   5   5      787.78      891.96     35.76 o 
   7   5   5      650.99      666.36     26.29 o 
   8   5   5     2402.20     2188.04     44.85 o 
   9   5   5     1763.11     1783.99     50.80 o 
  10   5   5     3310.18     3229.68     63.37 o 
  11   5   5      621.33      605.69     35.09 o 
  12   5   5        5.58       28.32     24.05 o 
  13   5   5        3.83       25.04     24.68 o 
  14   5   5     1188.74     1236.34     51.98 o 
  15   5   5        0.74        6.77     29.24 o 
  16   5   5      472.39      572.54     47.23 o 
  17   5   5      103.70      110.88     41.54 o 
  18   5   5      450.32      538.73     63.33 o 
  19   5   5       13.03      -15.88     43.88 o 
  20   5   5      774.91      751.65     76.00 o 
  21   5   5       71.20       79.50     54.40 o 
   0   6   5      256.35      254.37     31.96 o 
   1   6   5     1111.35     1257.28     38.65 o 
   2   6   5      220.20      233.06     17.58 o 
   3   6   5       21.77       15.88     10.29 o 
   4   6   5      105.85      114.78     13.73 o 
   5   6   5       41.94       52.03     13.89 o 
   6   6   5       55.54       66.87     15.23 o 
   7   6   5     1027.90     1074.98     32.06 o 
   8   6   5       28.87       42.03     17.71 o 
   9   6   5      466.27      480.17     27.72 o 
  10   6   5      318.14      283.64     25.78 o 
  11   6   5        0.22       14.41     19.75 o 
  12   6   5        0.04       -1.45     23.46 o 
  13   6   5       17.20       16.09     26.20 o 
  14   6   5      132.43       90.87     37.69 o 
  15   6   5      116.79      125.66     33.09 o 
  16   6   5        0.32        5.38     33.56 o 
  17   6   5        0.49       61.67     40.01 o 
  18   6   5       47.68       92.38     43.02 o 
  19   6   5       39.09      -27.10     45.80 o 
  20   6   5        3.51      -32.70     47.03 o 
   1   7   5      346.20      311.72     33.93 o 
   2   7   5    13402.10    13605.48    125.32 o 
   3   7   5     1876.80     1909.22     35.60 o 
   4   7   5    13993.38    13783.22    101.24 o 
   5   7   5     3107.29     3323.59     48.29 o 
   6   7   5     1525.44     1741.12     45.19 o 
   7   7   5      718.47      787.50     34.50 o 
   8   7   5     1034.49      925.55     32.84 o 
   9   7   5      455.41      372.67     26.19 o 
  10   7   5      635.66      570.94     31.58 o 
  11   7   5        2.57        9.50     20.97 o 
  12   7   5     1096.96      970.42     46.62 o 
  13   7   5      312.98      298.02     31.78 o 
  14   7   5     2579.27     2478.51     69.60 o 
  15   7   5       43.28       22.68     33.41 o 
  16   7   5      349.80      337.08     52.06 o 
  17   7   5      130.46       86.18     40.61 o 
  18   7   5      101.36       47.88     59.85 o 
  19   7   5       54.30       53.11     54.83 o 
  20   7   5      367.01      365.77     64.65 o 
   0   8   5    33624.82    33008.05    371.21 o 
   1   8   5      314.71      260.02     60.25 o 
   2   8   5      448.37      540.59     21.56 o 
   3   8   5     3049.79     3229.22     48.21 o 
   4   8   5     5491.84     5330.21     97.23 o 
   5   8   5      178.20      174.26     16.85 o 
   6   8   5     6416.66     6102.09     71.58 o 
   7   8   5     1845.57     1797.68     41.08 o 
   8   8   5     1581.14     1582.58     46.10 o 
   9   8   5      314.33      323.38     26.19 o 
  10   8   5     1457.41     1524.73     45.19 o 
  11   8   5      140.42      125.64     25.21 o 
  12   8   5     1295.83     1288.63     46.93 o 
  13   8   5      507.31      467.88     36.63 o 
  14   8   5      581.03      587.81     43.04 o 
  15   8   5      505.79      574.92     88.67 o 
  16   8   5     1936.89     1856.05     74.75 o 
  17   8   5       67.00       69.35     39.77 o 
  18   8   5     1304.34     1438.76     74.15 o 
  19   8   5        5.53       13.52     45.81 o 
  20   8   5       19.63       26.13     51.22 o 
   1   9   5       19.00       37.28     17.90 o 
   2   9   5        9.17      -13.84     12.21 o 
   3   9   5      254.24      326.48     20.14 o 
   4   9   5       43.69       24.24     15.38 o 
   5   9   5        3.87       -7.72     16.28 o 
   6   9   5      349.35      424.29     27.61 o 
   7   9   5       17.13       43.78     20.01 o 
   8   9   5      769.82      763.80     36.65 o 
   9   9   5       33.69       42.93     22.56 o 
  10   9   5      946.00     1009.40     43.67 o 
  11   9   5       54.25       25.86     25.23 o 
  12   9   5      130.66       85.27     29.19 o 
  13   9   5       13.30       15.25     30.02 o 
  14   9   5      307.77      306.36     41.87 o 
  15   9   5        3.27       15.32     33.62 o 
  16   9   5       22.16      -36.22     34.34 o 
  17   9   5      107.23       72.44     40.24 o 
  18   9   5       19.78       -9.55     38.00 o 
  19   9   5       61.63       47.85     44.78 o 
   0  10   5    13410.91    13138.01    198.42 o 
   1  10   5      832.19      856.96     35.41 o 
   2  10   5     1065.60     1222.18     41.61 o 
   3  10   5      106.39       57.57     18.63 o 
   4  10   5     3701.69     3692.20    121.51 o 
   5  10   5      281.83      321.34     25.37 o 
   6  10   5     6539.21     6160.14    127.70 o 
   7  10   5       94.31       98.68     22.33 o 
   8  10   5      442.03      376.41     30.48 o 
   9  10   5       94.30       97.71     25.60 o 
  10  10   5     3884.45     3954.38     78.16 o 
  11  10   5     1850.15     1849.73     58.36 o 
  12  10   5     3112.58     3256.58     82.92 o 
  13  10   5      307.27      315.12     55.02 o 
  14  10   5      107.97      125.95     42.11 o 
  15  10   5      390.20      356.13     46.28 o 
  16  10   5      132.47      126.88     41.04 o 
  17  10   5        3.50       23.40     38.49 o 
  18  10   5      904.38     1040.33     79.82 o 
  19  10   5       23.05       10.63     42.74 o 
   1  11   5        2.44      -19.62     16.63 o 
   2  11   5     5442.72     5237.65     81.92 o 
   3  11   5      243.70      231.07     29.56 o 
   4  11   5     7077.64     7082.50    169.73 o 
   5  11   5        0.22       20.48     21.93 o 
   6  11   5       22.71        0.78     23.12 o 
   7  11   5     1851.30     1809.73     67.92 o 
   8  11   5     2970.17     3076.93     75.01 o 
   9  11   5        1.36      -37.25     24.83 o 
  10  11   5      506.49      518.02     42.69 o 
  11  11   5       88.40       57.15     30.37 o 
  12  11   5       21.18       12.99     30.41 o 
  13  11   5      173.47      144.89     37.39 o 
  14  11   5     1094.32     1173.72     61.72 o 
  15  11   5      140.16      100.66     39.64 o 
  16  11   5      514.45      649.64     57.82 o 
  17  11   5        0.06       -0.87     40.53 o 
  18  11   5       25.45       69.45     46.35 o 
   0  12   5        0.26       -6.06     22.49 o 
   1  12   5      591.40      590.99     31.39 o 
   2  12   5      335.12      311.35     33.01 o 
   3  12   5       10.74        2.31     23.57 o 
   4  12   5     1189.79     1207.19     47.51 o 
   5  12   5        0.87       11.00     23.95 o 
   6  12   5        0.02      -22.74     23.36 o 
   7  12   5      194.81      212.93     32.10 o 
   8  12   5      241.50      285.18     34.97 o 
   9  12   5       16.85       45.16     28.08 o 
  10  12   5        2.90      -40.81     30.01 o 
  11  12   5      274.87      196.58     40.64 o 
  12  12   5       93.97       38.91     37.76 o 
  13  12   5       33.36       37.12     38.65 o 
  14  12   5      369.81      305.33     50.13 o 
  15  12   5      458.02      486.44     58.61 o 
  16  12   5      224.41      284.07     65.85 o 
  17  12   5      122.84       99.48     57.28 o 
  18  12   5       27.24       -5.53     60.26 o 
   1  13   5     1206.76     1149.29     45.93 o 
   2  13   5      912.02      932.70     43.77 o 
   3  13   5     1494.98     1366.35     55.19 o 
   4  13   5     2027.38     1930.71     60.58 o 
   5  13   5       99.47      151.11     30.24 o 
   6  13   5        7.05        3.67     26.04 o 
   7  13   5      656.81      561.03     43.29 o 
   8  13   5     2015.31     2155.45     68.73 o 
   9  13   5      291.19      301.60     42.24 o 
  10  13   5      958.28      901.34     58.33 o 
  11  13   5      416.49      417.33     58.98 o 
  12  13   5        1.99       51.61     47.84 o 
  13  13   5      162.38       73.48     50.18 o 
  14  13   5      432.59      502.75     69.29 o 
  15  13   5       13.74      -45.00     59.79 o 
  16  13   5      100.88       97.08     57.63 o 
  17  13   5       33.86       -5.58     59.56 o 
   0  14   5     3020.82     3053.27    103.07 o 
   1  14   5       17.60        5.91     23.21 o 
   2  14   5      548.23      619.02     39.63 o 
   3  14   5      310.87      301.32     38.82 o 
   4  14   5      998.92     1080.40     58.13 o 
   5  14   5     2458.72     2402.51    112.98 o 
   6  14   5     2432.67     2515.71     84.11 o 
   7  14   5      400.26      460.24     48.89 o 
   8  14   5      857.96      818.80     64.51 o 
   9  14   5       55.79       64.79     44.40 o 
  10  14   5      435.12      444.35     61.78 o 
  11  14   5       24.49       -8.53     57.15 o 
  12  14   5      835.51      898.49     77.78 o 
  13  14   5        0.24       -0.07     50.06 o 
  14  14   5      263.43      139.05     59.49 o 
  15  14   5       35.77        5.17     55.25 o 
  16  14   5      758.85      663.21     81.53 o 
   1  15   5      703.23      753.55     61.57 o 
   2  15   5       94.34      102.56     42.33 o 
   3  15   5       15.57      -35.94     33.43 o 
   4  15   5       53.11       56.00     36.49 o 
   5  15   5       17.82       19.93     35.27 o 
   6  15   5       55.87       60.49     35.51 o 
   7  15   5       82.54       29.08     41.25 o 
   8  15   5        1.19        4.23     41.41 o 
   9  15   5        2.29      -59.03     39.36 o 
  10  15   5       19.07       19.23     46.82 o 
  11  15   5        1.38       38.71     49.70 o 
  12  15   5        7.78      -71.64     47.76 o 
  13  15   5        0.91       15.07     55.19 o 
  14  15   5        3.88      -32.44     53.99 o 
  15  15   5       42.52      -47.58     54.48 o 
   0  16   5     2773.54     2487.93    244.66 o 
   1  16   5     2846.81     2794.97    106.51 o 
   2  16   5      454.10      556.40     70.83 o 
   3  16   5        8.53       -8.76     36.21 o 
   4  16   5      337.06      290.45     47.37 o 
   5  16   5       45.97      -30.78     41.49 o 
   6  16   5     1407.12     1430.35     82.91 o 
   7  16   5        9.96       -3.16     55.13 o 
   8  16   5      310.51      323.70     71.77 o 
   9  16   5        1.52      -40.34     53.46 o 
  10  16   5      392.38      385.31     75.96 o 
  11  16   5       70.29       43.68     68.49 o 
  12  16   5      781.61     1145.84    109.85 o 
  13  16   5      124.46       66.45     71.56 o 
  14  16   5        0.29      -92.21     66.84 o 
   1  17   5       47.16       76.92     46.06 o 
   2  17   5     1326.37     1524.21     85.22 o 
   3  17   5        2.71       -9.02     45.71 o 
   4  17   5      711.79      677.15     67.72 o 
   5  17   5      128.51      137.83     50.26 o 
   6  17   5        0.99      -69.06     61.21 o 
   7  17   5      128.93       -5.33     47.07 o 
   8  17   5      528.64      683.93     74.63 o 
   9  17   5      325.56      390.34     66.40 o 
  10  17   5      376.89      368.06     80.95 o 
  11  17   5      275.22      139.43     72.05 o 
  12  17   5        0.24      -65.22     70.07 o 
  13  17   5        2.36      -49.89     67.84 o 
   0  18   5        8.80       39.56     68.71 o 
   1  18   5      288.60      173.74     53.75 o 
   2  18   5        9.54      -17.02     40.81 o 
   3  18   5        0.04      -12.55     51.71 o 
   4  18   5        6.25       -7.20     57.13 o 
   5  18   5       15.43      -11.34     45.33 o 
   6  18   5        9.83       19.14     49.60 o 
   7  18   5        0.44       29.29     49.53 o 
   8  18   5       21.22      -66.33     48.12 o 
   9  18   5        0.01      -69.00     46.00 o 
  10  18   5        0.06        1.75     53.07 o 
  11  18   5       44.66      -13.52     53.50 o 
  12  18   5        6.87      -19.88     57.24 o 
   1  19   5        7.88      -26.93     61.70 o 
   2  19   5      481.17      696.26     76.86 o 
   3  19   5       51.95       57.92     51.97 o 
   4  19   5      339.96      305.69     75.14 o 
   5  19   5        1.09       -6.38     59.55 o 
   6  19   5       15.76      -74.48     49.65 o 
   7  19   5        8.74       -0.66     52.44 o 
   8  19   5      448.82      535.75     76.96 o 
   9  19   5        6.62      -17.99     55.04 o 
  10  19   5      201.63      179.99     65.83 o 
  11  19   5        0.07      -59.80     72.63 o 
   0  20   5      625.50      681.15    110.67 o 
   1  20   5       14.51      -18.19     56.03 o 
   2  20   5       70.82       45.84     54.15 o 
   3  20   5        9.05       30.60     58.30 o 
   4  20   5      164.22      237.37     97.48 o 
   5  20   5       32.79       16.09     64.01 o 
   6  20   5      434.48      483.70     86.90 o 
   7  20   5        5.80     -108.95     88.96 o 
   8  20   5       24.67       23.19     61.54 o 
   9  20   5        4.15      -99.50     66.33 o 
   1  21   5        4.35       22.11     67.40 o 
   2  21   5       57.93      -80.55     53.70 o 
   3  21   5        5.81      -22.56     57.02 o 
   4  21   5        0.40       -6.76     61.80 o 
   5  21   5        7.37      -44.29     66.60 o 
   6  21   5        1.82      -60.22     64.65 o 
   7  21   5        1.47     -144.29     96.20 o 
   0  22   5      222.61      136.93    131.53 o 
   1  22   5       25.21        2.92     79.44 o 
   2  22   5       43.19      -38.55     80.28 o 
   3  22   5        3.47       29.65    120.25 o 
   0   0   6    23368.27    25326.13    372.27 o 
   1   0   6     2478.94     2343.96     46.23 o 
   2   0   6    18044.36    17778.15    172.47 o 
   3   0   6     9744.46     9525.98    110.52 o 
   4   0   6    43003.81    43084.33    499.79 o 
   5   0   6    35178.05    36138.85    287.73 o 
   6   0   6    62548.36    61747.88    747.30 o 
   7   0   6    12971.65    13709.61    159.98 o 
   8   0   6     5984.29     5751.60     95.71 o 
   9   0   6     2852.53     2636.21     66.15 o 
  10   0   6     9069.50     9750.94    199.15 o 
  11   0   6     8645.88     8805.05    276.05 o 
  12   0   6    10499.37    10204.12    249.05 o 
  13   0   6     3612.53     3528.77    113.32 o 
  14   0   6        3.92        2.14     48.27 o 
  15   0   6      520.25      558.40     76.23 o 
  16   0   6     3384.69     3176.33    146.79 o 
  17   0   6     1628.80     1339.57    110.88 o 
  18   0   6     2247.62     2490.97    144.88 o 
  19   0   6       98.54       47.60     64.61 o 
  20   0   6      153.78      200.12    112.88 o 
  21   0   6      477.57      357.99     92.27 o 
   1   1   6       15.57       16.86      9.46 o 
   2   1   6      421.77      464.71     18.57 o 
   3   1   6     1004.35      930.73     19.79 o 
   4   1   6     2276.88     2246.98     30.65 o 
   5   1   6      522.30      561.60     18.34 o 
   6   1   6      429.69      383.04     17.67 o 
   7   1   6     1008.59     1155.77     27.86 o 
   8   1   6      541.80      666.32     23.53 o 
   9   1   6     2491.33     2609.28     43.70 o 
  10   1   6     1758.19     1814.07     51.67 o 
  11   1   6      372.47      389.12     32.39 o 
  12   1   6      201.96      188.95     33.59 o 
  13   1   6      534.20      528.85     51.70 o 
  14   1   6     2485.61     2428.74     77.51 o 
  15   1   6     1024.05     1005.89     63.99 o 
  16   1   6     1275.20     1167.93     69.61 o 
  17   1   6      264.06      254.27     59.65 o 
  18   1   6      109.25       19.29     44.56 o 
  19   1   6       15.05       10.30     41.11 o 
  20   1   6       43.13       75.75     53.44 o 
  21   1   6       45.25       -3.02     46.50 o 
   0   2   6     2162.51     2269.49     63.81 o 
   1   2   6     2903.13     2703.07     29.72 o 
   2   2   6      262.23      258.31     12.95 o 
   3   2   6      650.37      636.95     16.96 o 
   4   2   6    18128.86    18661.52    117.65 o 
   5   2   6     6561.87     6801.19     59.08 o 
   6   2   6    11530.41    11440.98     86.91 o 
   7   2   6    16133.38    16825.74    122.78 o 
   8   2   6     1105.65     1218.48     29.68 o 
   9   2   6     1773.83     1806.87     36.99 o 
  10   2   6      174.49      189.93     21.40 o 
  11   2   6     3549.93     3885.80     75.56 o 
  12   2   6      685.25      741.67     41.04 o 
  13   2   6      106.62       60.20     29.67 o 
  14   2   6        0.38      -19.90     27.99 o 
  15   2   6       95.38       59.14     33.79 o 
  16   2   6     1441.70     1326.66     73.59 o 
  17   2   6       69.45       84.69     58.29 o 
  18   2   6      636.74      673.44    100.26 o 
  19   2   6       51.85       14.17     46.54 o 
  20   2   6        6.90      -32.23     42.36 o 
  21   2   6        7.17      -55.73     43.71 o 
   1   3   6      170.66      217.99     10.80 o 
   2   3   6     6422.77     6036.17     49.37 o 
   3   3   6     1248.56     1239.84     24.48 o 
   4   3   6    19142.47    19700.86    132.55 o 
   5   3   6      215.85      175.06     14.30 o 
   6   3   6     1116.10     1038.98     23.51 o 
   7   3   6     8412.77     8654.70     75.02 o 
   8   3   6     2173.23     1950.62     37.49 o 
   9   3   6     1691.86     1650.47     35.64 o 
  10   3   6     3632.91     3665.46     69.08 o 
  11   3   6       58.40       66.01     20.60 o 
  12   3   6      238.78      314.45     33.22 o 
  13   3   6      391.59      451.05     37.92 o 
  14   3   6     2661.50     2650.33     84.72 o 
  15   3   6      430.41      467.59     46.93 o 
  16   3   6      677.22      651.17    102.32 o 
  17   3   6      153.78      101.58     42.75 o 
  18   3   6      182.23      126.08     49.67 o 
  19   3   6      220.93      228.37     64.18 o 
  20   3   6      503.65      549.28     68.56 o 
  21   3   6       17.01       34.57     48.24 o 
   0   4   6     7770.69     7753.01     83.79 o 
   1   4   6     8358.13     8177.79     60.59 o 
   2   4   6     1904.53     1756.66     26.44 o 
   3   4   6      693.95      833.73     26.76 o 
   4   4   6     9991.60    10658.03     90.28 o 
   5   4   6      350.25      376.46     19.23 o 
   6   4   6     4601.68     4446.19     86.93 o 
   7   4   6      202.16      291.89     20.36 o 
   8   4   6       46.61       26.19     11.33 o 
   9   4   6      104.01       89.10     24.05 o 
  10   4   6      226.04      187.07     22.71 o 
  11   4   6      133.44      155.86     23.40 o 
  12   4   6      936.80      926.17     39.42 o 
  13   4   6       17.32       -4.58     25.38 o 
  14   4   6      459.74      365.60     39.11 o 
  15   4   6        0.14        0.29     29.38 o 
  16   4   6      519.98      471.48     49.27 o 
  17   4   6       22.11       30.34     36.65 o 
  18   4   6      390.93      334.80     71.76 o 
  19   4   6      234.68      185.70     52.06 o 
  20   4   6        0.92      -47.73     43.43 o 
  21   4   6       84.65       -3.45     48.16 o 
   1   5   6      308.60      325.35     16.48 o 
   2   5   6    29314.85    30182.08    294.28 o 
   3   5   6       78.59       50.09     11.82 o 
   4   5   6     2591.39     2554.35     39.89 o 
   5   5   6        0.53      -17.71     11.87 o 
   6   5   6      403.89      378.91     21.37 o 
   7   5   6      792.12      843.90     28.85 o 
   8   5   6       21.81        7.36     16.05 o 
   9   5   6      393.41      406.52     28.04 o 
  10   5   6      237.27      192.60     23.32 o 
  11   5   6      265.31      234.11     25.81 o 
  12   5   6       73.64       63.24     22.50 o 
  13   5   6      319.10      348.97     31.87 o 
  14   5   6      542.33      642.30     39.65 o 
  15   5   6      149.51      129.43     31.56 o 
  16   5   6       93.27       67.20     31.50 o 
  17   5   6       80.51       55.74     35.49 o 
  18   5   6      521.01      464.70     52.08 o 
  19   5   6       95.04      107.30     61.26 o 
  20   5   6      128.86       91.03     53.26 o 
   0   6   6   122338.88   124593.04   1530.37 o 
   1   6   6     3044.54     3204.72     50.00 o 
   2   6   6    27382.75    28868.11    399.97 o 
   3   6   6      562.64      645.20     33.62 o 
   4   6   6     1817.91     1750.83     39.40 o 
   5   6   6     2073.23     2057.69     42.36 o 
   6   6   6    12072.29    12223.52    160.65 o 
   7   6   6      415.75      404.16     23.54 o 
   8   6   6      468.66      439.90     25.89 o 
   9   6   6        0.23       -8.83     16.84 o 
  10   6   6     3107.97     3104.59     59.91 o 
  11   6   6     1639.45     1719.47     48.35 o 
  12   6   6     4336.79     4422.82     76.23 o 
  13   6   6      366.50      307.07     31.98 o 
  14   6   6      654.06      623.11     39.97 o 
  15   6   6      123.12      105.71     30.27 o 
  16   6   6     2035.45     2016.64     68.45 o 
  17   6   6       18.52       -4.49     35.30 o 
  18   6   6      567.44      535.90     64.68 o 
  19   6   6       92.39      107.84     44.82 o 
  20   6   6       21.99       10.49     50.81 o 
   1   7   6     2646.45     2866.32     42.95 o 
   2   7   6     5274.29     5104.31     81.47 o 
   3   7   6      207.75      201.69     18.21 o 
   4   7   6     2475.44     2411.15     39.58 o 
   5   7   6       31.79       46.88     14.36 o 
   6   7   6     3326.55     3702.68     70.00 o 
   7   7   6      896.34      915.40     31.44 o 
   8   7   6     2139.13     2158.15     47.33 o 
   9   7   6     2148.53     2208.72     63.42 o 
  10   7   6      629.53      657.96     33.18 o 
  11   7   6      383.05      364.40     30.13 o 
  12   7   6      450.30      418.43     33.55 o 
  13   7   6       93.94      126.38     28.21 o 
  14   7   6     1019.69     1060.05     56.78 o 
  15   7   6       68.98       36.94     28.41 o 
  16   7   6        2.37      -22.09     30.63 o 
  17   7   6       15.97      -46.14     31.28 o 
  18   7   6       49.43      -11.44     44.54 o 
  19   7   6       23.96       45.25     51.45 o 
  20   7   6      190.25      176.15     67.85 o 
   0   8   6     5179.69     4972.40    111.26 o 
   1   8   6      434.97      387.32     25.86 o 
   2   8   6     6333.88     6896.79     94.86 o 
   3   8   6       22.73       48.27     15.15 o 
   4   8   6     1207.37     1376.29     30.26 o 
   5   8   6       16.51        0.04     13.28 o 
   6   8   6     2077.89     2103.20     42.73 o 
   7   8   6      388.96      421.07     24.70 o 
   8   8   6        7.57      -11.02     16.37 o 
   9   8   6       90.32      124.08     23.04 o 
  10   8   6      811.76      809.48     36.30 o 
  11   8   6       15.03       23.00     22.55 o 
  12   8   6     1372.34     1413.25     53.78 o 
  13   8   6       84.12       79.98     30.61 o 
  14   8   6      304.83      270.50     38.90 o 
  15   8   6       81.84       93.96     37.64 o 
  16   8   6       11.09        2.55     34.36 o 
  17   8   6      659.52      684.00     55.41 o 
  18   8   6      166.75      214.58     49.64 o 
  19   8   6       89.21       74.74     50.19 o 
   1   9   6     1125.92     1239.96     41.77 o 
   2   9   6     3182.16     2917.97     56.34 o 
   3   9   6     4445.23     4512.38     60.54 o 
   4   9   6     4889.25     4705.80     68.44 o 
   5   9   6       12.70       10.82     16.31 o 
   6   9   6      113.44       68.98     20.06 o 
   7   9   6      719.68      735.12     34.81 o 
   8   9   6     3457.48     3359.31     66.53 o 
   9   9   6      602.10      615.21     36.09 o 
  10   9   6     1075.23     1054.46     54.71 o 
  11   9   6        9.68      -10.94     25.09 o 
  12   9   6        1.90       -5.97     26.56 o 
  13   9   6       61.89       59.19     30.31 o 
  14   9   6     2183.59     2404.28     77.54 o 
  15   9   6     1360.22     1392.97     67.01 o 
  16   9   6      395.26      375.87     61.48 o 
  17   9   6      207.52      202.48     45.78 o 
  18   9   6        0.81       81.95     44.91 o 
  19   9   6      307.47      387.57     57.51 o 
   0  10   6     2155.65     2144.96     76.18 o 
   1  10   6      122.58      147.77     22.89 o 
   2  10   6      275.19      269.52     26.58 o 
   3  10   6      236.43      205.56     28.49 o 
   4  10   6     1373.49     1373.43     57.86 o 
   5  10   6        8.85       -2.13     20.46 o 
   6  10   6     3594.48     3770.66    130.03 o 
   7  10   6      505.84      513.37     39.47 o 
   8  10   6       97.70       83.59     24.38 o 
   9  10   6     1560.10     1594.17     56.01 o 
  10  10   6       65.70       34.23     26.01 o 
  11  10   6        1.31      -22.53     27.11 o 
  12  10   6      221.80      225.05     34.05 o 
  13  10   6       40.89       41.22     33.50 o 
  14  10   6       19.57       36.85     34.43 o 
  15  10   6        0.07      -39.94     34.54 o 
  16  10   6      541.76      546.41     54.17 o 
  17  10   6       72.90       78.22     41.35 o 
  18  10   6       89.05       49.31     45.28 o 
  19  10   6      218.01       84.30     47.98 o 
   1  11   6      167.87      154.88     23.14 o 
   2  11   6     1558.30     1629.20     54.76 o 
   3  11   6      627.90      672.27     40.55 o 
   4  11   6      314.98      274.36     29.82 o 
   5  11   6       88.75       87.55     26.12 o 
   6  11   6      822.84      675.72     39.91 o 
   7  11   6      305.64      270.18     32.63 o 
   8  11   6     2139.85     2213.63     66.11 o 
   9  11   6      534.26      492.96     42.22 o 
  10  11   6      262.79      280.40     38.05 o 
  11  11   6       29.02        1.85     30.45 o 
  12  11   6      228.31      211.19     54.96 o 
  13  11   6       28.53        7.40     37.36 o 
  14  11   6      414.50      312.86     50.99 o 
  15  11   6      279.50      292.67     48.39 o 
  16  11   6       59.28       32.05     40.54 o 
  17  11   6      187.98       96.69     45.44 o 
  18  11   6        2.92      -55.79     42.35 o 
   0  12   6     4872.54     4750.91    100.81 o 
   1  12   6        3.65      -31.05     20.70 o 
   2  12   6     1607.92     1687.82     64.83 o 
   3  12   6     1414.24     1308.34     54.37 o 
   4  12   6     1484.27     1520.46     53.96 o 
   5  12   6      437.15      410.58     36.40 o 
   6  12   6     3356.22     3530.62     80.61 o 
   7  12   6     1595.16     1539.52     62.99 o 
   8  12   6        9.82       31.09     27.92 o 
   9  12   6     1179.94     1200.11     55.41 o 
  10  12   6     1101.66     1105.06     55.13 o 
  11  12   6        4.76      -30.44     32.15 o 
  12  12   6     4487.97     4544.24    114.59 o 
  13  12   6        2.35      -11.50     36.67 o 
  14  12   6      494.77      565.25     79.74 o 
  15  12   6       13.18       36.51     41.39 o 
  16  12   6      350.95      265.19     54.40 o 
  17  12   6        1.94       23.47     46.00 o 
   1  13   6      557.08      503.92     33.59 o 
   2  13   6        6.76       14.76     26.11 o 
   3  13   6       42.35       80.88     28.27 o 
   4  13   6      920.39      890.44     46.74 o 
   5  13   6     1409.05     1302.87     53.86 o 
   6  13   6        0.32      -18.87     25.55 o 
   7  13   6      368.03      307.09     37.10 o 
   8  13   6     1688.07     1787.74     64.68 o 
   9  13   6       66.58      104.29     37.17 o 
  10  13   6     1734.00     1695.86    129.62 o 
  11  13   6      373.08      289.86     45.54 o 
  12  13   6        0.13      -27.17     37.93 o 
  13  13   6      729.55      734.65     74.14 o 
  14  13   6       68.13       81.18     54.39 o 
  15  13   6      227.08      300.78     65.20 o 
  16  13   6       26.71      -73.45     48.97 o 
  17  13   6        3.86      -14.73     60.02 o 
   0  14   6       64.73       21.58     34.65 o 
   1  14   6      100.86       80.91     25.51 o 
   2  14   6     1184.14     1264.03     66.40 o 
   3  14   6      236.20      164.63     33.90 o 
   4  14   6     1837.43     1806.67     70.05 o 
   5  14   6     1407.99     1376.36     57.07 o 
   6  14   6     2146.45     2150.92     88.86 o 
   7  14   6      168.80      176.53     42.16 o 
   8  14   6      787.72      714.59     62.62 o 
   9  14   6      310.98      313.87     53.04 o 
  10  14   6        2.13      -18.67     41.27 o 
  11  14   6      176.34      203.34     55.33 o 
  12  14   6       64.83       13.81     49.41 o 
  13  14   6        8.70      -23.70     49.15 o 
  14  14   6       20.07       37.96     58.44 o 
  15  14   6        0.73      -78.80     53.81 o 
  16  14   6      177.99      114.51     62.70 o 
   1  15   6        1.20      -56.61     37.74 o 
   2  15   6     2840.21     3155.42    164.26 o 
   3  15   6      207.37      193.10     38.68 o 
   4  15   6     1422.85     1451.12     67.92 o 
   5  15   6      386.86      373.55     46.70 o 
   6  15   6      452.37      459.01     50.34 o 
   7  15   6      333.62      334.47     53.62 o 
   8  15   6     2243.94     2433.37    100.85 o 
   9  15   6      633.99      574.29     73.89 o 
  10  15   6     1208.61     1327.33     85.17 o 
  11  15   6       42.38       58.86     50.70 o 
  12  15   6       17.30      -60.82     45.57 o 
  13  15   6      291.85      200.35     62.97 o 
  14  15   6      375.26      482.42     75.39 o 
  15  15   6        8.05       -0.96     58.18 o 
   0  16   6       19.86      -13.21     57.78 o 
   1  16   6     1110.07     1109.76     74.56 o 
   2  16   6      530.50      542.62     59.45 o 
   3  16   6      158.28      119.69     47.64 o 
   4  16   6      381.41      430.63     67.50 o 
   5  16   6      210.92      120.47     44.22 o 
   6  16   6      345.12      249.31     63.76 o 
   7  16   6      451.14      338.59     69.97 o 
   8  16   6       20.04       17.90     53.60 o 
   9  16   6        1.22        5.47     65.00 o 
  10  16   6      117.57      134.78     70.63 o 
  11  16   6       12.60       -8.47     63.76 o 
  12  16   6      387.64      371.23     84.36 o 
  13  16   6      186.20      194.35     76.31 o 
  14  16   6       53.79       -6.56     69.19 o 
   1  17   6       38.13       36.26     50.23 o 
   2  17   6      122.77      132.93     47.66 o 
   3  17   6        5.87      -21.13     45.03 o 
   4  17   6      650.33      663.93     69.25 o 
   5  17   6       12.97       35.63     46.25 o 
   6  17   6      290.16      279.58     59.25 o 
   7  17   6       55.68       32.42     49.56 o 
   8  17   6      307.82      271.07     73.73 o 
   9  17   6       11.92        9.09     59.06 o 
  10  17   6       56.17      138.48     69.26 o 
  11  17   6        4.92      -30.42     64.72 o 
  12  17   6       20.18       18.26     71.08 o 
  13  17   6       63.10      -50.75     70.14 o 
   0  18   6     2032.83     2266.16    213.74 o 
   1  18   6      111.60       95.61     51.67 o 
   2  18   6      406.58      333.21     59.42 o 
   3  18   6        6.60      -12.81     41.98 o 
   4  18   6      550.80      661.87     86.76 o 
   5  18   6       29.67      -25.81     52.82 o 
   6  18   6      685.42      845.05     78.80 o 
   7  18   6        8.36       42.47     50.73 o 
   8  18   6       96.20      150.25     58.22 o 
   9  18   6        2.98      -85.63     61.35 o 
  10  18   6       79.30       25.76     71.76 o 
  11  18   6       25.92      -75.46     82.16 o 
  12  18   6      304.14      309.17     87.61 o 
   1  19   6        8.58       -4.47     49.97 o 
   2  19   6      253.16      193.72     52.79 o 
   3  19   6        2.42      -49.64     45.26 o 
   4  19   6      112.05      129.17     67.06 o 
   5  19   6       12.87      -41.78     73.70 o 
   6  19   6       52.90       31.47     63.03 o 
   7  19   6      106.77      137.37     62.08 o 
   8  19   6      138.33      138.51     62.54 o 
   9  19   6      103.94       53.21     58.54 o 
  10  19   6       75.34      -31.86     58.28 o 
   0  20   6      255.21      303.04     93.92 o 
   1  20   6       17.04      -19.03     60.68 o 
   2  20   6      189.54      200.25     65.03 o 
   3  20   6        4.31       66.61     56.97 o 
   4  20   6       32.56       99.72     61.16 o 
   5  20   6       33.10       58.04     68.23 o 
   6  20   6       16.17       -4.33     70.07 o 
   7  20   6       36.98     -132.34     93.55 o 
   8  20   6       24.02      -98.51     65.67 o 
   9  20   6        2.24      -79.92     73.91 o 
   1  21   6        2.24       33.66     56.95 o 
   2  21   6      307.81      421.13     76.41 o 
   3  21   6        4.03      -43.96     58.00 o 
   4  21   6      173.81      193.46     66.39 o 
   5  21   6        0.83       20.52     62.59 o 
   6  21   6        4.96      -94.62     85.11 o 
   0  22   6       38.26       60.37    124.66 o 
   1  22   6      182.97      244.00    101.50 o 
   1   1   7      105.49      168.41     14.35 o 
   2   1   7     1170.32     1367.39     26.94 o 
   3   1   7     1021.21      989.87     21.31 o 
   4   1   7    16519.95    16907.22    115.68 o 
   5   1   7     6695.78     6671.00     77.82 o 
   6   1   7     2718.55     2799.77     40.00 o 
   7   1   7      177.90      146.36     14.80 o 
   8   1   7     2003.40     1768.88     36.02 o 
   9   1   7     7833.24     6809.45     73.53 o 
  10   1   7      257.75      249.91     21.69 o 
  11   1   7     1760.88     1809.85     44.85 o 
  12   1   7     1804.82     1765.77     51.76 o 
  13   1   7     4527.76     4334.63     86.08 o 
  14   1   7     2136.82     2218.80     74.58 o 
  15   1   7      681.02      740.55     53.37 o 
  16   1   7       29.01       25.53     60.43 o 
  17   1   7       69.43       64.65     41.55 o 
  18   1   7      395.40      256.90     51.44 o 
  19   1   7        5.86       16.60     44.76 o 
  20   1   7      239.16      105.14     51.46 o 
  21   1   7      168.24      174.57     57.30 o 
   0   2   7    18599.53    17830.68    296.79 o 
   1   2   7     7142.40     7322.96     57.18 o 
   2   2   7     5531.67     5390.71     51.85 o 
   3   2   7       87.90       38.52      9.58 o 
   4   2   7      645.32      566.68     16.62 o 
   5   2   7    13891.49    14152.15    138.01 o 
   6   2   7     1780.51     1763.50     33.88 o 
   7   2   7     9722.40    10016.90    102.45 o 
   8   2   7      705.67      720.84     24.80 o 
   9   2   7     2035.17     2050.81     40.08 o 
  10   2   7      900.94      922.62     30.28 o 
  11   2   7     4939.44     4654.21     71.35 o 
  12   2   7     2563.93     2626.77     60.31 o 
  13   2   7     1258.50     1320.22     54.43 o 
  14   2   7        5.89        9.64     25.76 o 
  15   2   7      156.32      156.83     32.02 o 
  16   2   7      369.81      312.41     45.38 o 
  17   2   7     2644.12     2735.24    183.76 o 
  18   2   7      911.54      724.36    107.89 o 
  19   2   7      378.81      305.51     58.92 o 
  20   2   7      241.66      132.47     51.50 o 
  21   2   7        9.96      -26.54     48.03 o 
   1   3   7     3285.91     3264.99     35.25 o 
   2   3   7       52.44       49.05      8.92 o 
   3   3   7      841.21      874.32     22.13 o 
   4   3   7     1261.38     1342.70     32.11 o 
   5   3   7     1799.44     2090.72     31.72 o 
   6   3   7     3685.00     3955.55     44.02 o 
   7   3   7      127.54      120.86     13.69 o 
   8   3   7     6023.29     6320.83     75.79 o 
   9   3   7      124.82       98.59     15.01 o 
  10   3   7      312.61      306.61     27.04 o 
  11   3   7     1221.55     1237.52     42.75 o 
  12   3   7       32.39       31.48     21.96 o 
  13   3   7        0.59        4.28     22.36 o 
  14   3   7      133.07       82.55     27.62 o 
  15   3   7        3.76       16.43     28.71 o 
  16   3   7       63.64       56.67     36.43 o 
  17   3   7      184.26      149.91     65.53 o 
  18   3   7       42.15       -5.10     38.19 o 
  19   3   7       68.59       53.94     48.47 o 
  20   3   7        2.90      -62.10     41.40 o 
  21   3   7       22.02        0.58     47.96 o 
   0   4   7    10002.18     9720.06    100.40 o 
   1   4   7     7297.69     7399.70     58.93 o 
   2   4   7     6588.33     6540.12     57.59 o 
   3   4   7     4645.38     4885.52     49.69 o 
   4   4   7     6710.31     6656.69     64.81 o 
   5   4   7    13100.60    13097.26    103.83 o 
   6   4   7     6720.50     6520.91     69.18 o 
   7   4   7    14529.61    14384.20    183.00 o 
   8   4   7     2188.37     2135.60     44.85 o 
   9   4   7      107.50      154.89     22.27 o 
  10   4   7      194.93      234.00     24.52 o 
  11   4   7     1791.76     1718.64     47.06 o 
  12   4   7     1817.77     1679.71     49.85 o 
  13   4   7        6.45      -20.69     22.58 o 
  14   4   7      117.25      103.31     29.01 o 
  15   4   7      156.32       68.80     28.65 o 
  16   4   7      489.80      520.91     45.81 o 
  17   4   7     1479.69     1566.61    104.74 o 
  18   4   7      430.04      407.81     57.65 o 
  19   4   7      351.35      391.53     60.94 o 
  20   4   7        0.08      -63.82     55.61 o 
   1   5   7    28264.18    28909.65    323.77 o 
   2   5   7     2167.82     2006.32     37.38 o 
   3   5   7    13403.85    14207.95    163.65 o 
   4   5   7     7886.12     8599.95     81.27 o 
   5   5   7     3415.41     3298.21     62.77 o 
   6   5   7       16.76       19.76     13.97 o 
   7   5   7     1244.05     1123.75     33.49 o 
   8   5   7     2741.57     2641.54     50.35 o 
   9   5   7      836.02      778.00     32.20 o 
  10   5   7       41.78        4.38     18.49 o 
  11   5   7       17.87       -1.20     19.57 o 
  12   5   7      665.08      580.65     35.02 o 
  13   5   7      561.71      583.13     37.07 o 
  14   5   7     1472.47     1482.66     51.71 o 
  15   5   7      863.37      916.57     48.60 o 
  16   5   7      312.89      306.30     44.04 o 
  17   5   7       29.18       41.19     34.41 o 
  18   5   7       39.20        2.19     41.69 o 
  19   5   7      217.87      293.10     56.45 o 
  20   5   7       64.32      -44.54     48.54 o 
   0   6   7     1531.13     1462.44     65.46 o 
   1   6   7     4456.55     4617.54     48.46 o 
   2   6   7     1290.26     1250.17     33.24 o 
   3   6   7     3461.52     3639.86     49.86 o 
   4   6   7     5563.21     5999.38     76.73 o 
   5   6   7      668.37      726.58     26.10 o 
   6   6   7     2124.50     2101.61     66.29 o 
   7   6   7       98.52      128.64     28.46 o 
   8   6   7      848.46      918.35     33.21 o 
   9   6   7       59.61      121.45     21.10 o 
  10   6   7       24.99        8.28     19.45 o 
  11   6   7      261.24      308.03     28.44 o 
  12   6   7      178.68      188.26     27.82 o 
  13   6   7       17.94       15.82     25.21 o 
  14   6   7       50.58       23.58     27.36 o 
  15   6   7        2.71      -22.67     26.18 o 
  16   6   7        2.69       11.04     32.39 o 
  17   6   7       44.41        9.53     35.77 o 
  18   6   7        4.43       -9.72     39.45 o 
  19   6   7        1.12      -65.11     43.40 o 
  20   6   7       76.47       63.42     65.25 o 
   1   7   7     4377.85     4455.71     75.47 o 
   2   7   7     1560.78     1509.48     37.66 o 
   3   7   7     7201.50     7286.32    104.92 o 
   4   7   7     4567.35     4577.83     64.53 o 
   5   7   7     5166.60     5629.07     79.48 o 
   6   7   7      246.47      265.79     20.97 o 
   7   7   7      213.88      262.50     22.08 o 
   8   7   7     3026.51     3215.65     59.32 o 
   9   7   7     1925.39     1908.68     47.49 o 
  10   7   7      371.84      383.63     29.05 o 
  11   7   7        2.89      -25.94     20.30 o 
  12   7   7        2.76        3.45     22.85 o 
  13   7   7      472.43      410.87     37.42 o 
  14   7   7      306.87      339.90     40.74 o 
  15   7   7      866.90      931.47     47.76 o 
  16   7   7        2.45      -46.82     34.11 o 
  17   7   7        1.95      -20.80     40.94 o 
  18   7   7        2.75       41.15     44.52 o 
  19   7   7      252.32      357.37     63.12 o 
  20   7   7        6.98       26.11     60.44 o 
   0   8   7     9484.83     9382.11    156.38 o 
   1   8   7     2984.90     2807.75     57.66 o 
   2   8   7      888.52      865.18     30.34 o 
   3   8   7      758.28      834.88     35.96 o 
   4   8   7      827.62      780.40     33.08 o 
   5   8   7     5416.99     5098.37     73.08 o 
   6   8   7      348.20      308.48     25.51 o 
   7   8   7     2939.34     2881.25     58.74 o 
   8   8   7      124.02       87.95     23.23 o 
   9   8   7      714.01      674.99     36.28 o 
  10   8   7      186.57      159.30     27.88 o 
  11   8   7     1499.46     1473.00     51.91 o 
  12   8   7     2066.51     2158.75     63.67 o 
  13   8   7     1155.82     1122.45     51.33 o 
  14   8   7        4.84       -4.31     29.92 o 
  15   8   7        5.97       16.21     32.97 o 
  16   8   7      392.16      506.91     50.89 o 
  17   8   7      178.24      196.81     48.70 o 
  18   8   7       48.49      123.22     50.70 o 
  19   8   7      148.28      141.00     53.57 o 
   1   9   7      713.47      780.17     35.74 o 
   2   9   7       22.49       69.39     22.91 o 
   3   9   7        5.02       -7.39     20.19 o 
   4   9   7      405.68      422.35     33.79 o 
   5   9   7      609.47      652.81     31.35 o 
   6   9   7      306.34      267.09     25.60 o 
   7   9   7      564.37      657.76     41.40 o 
   8   9   7        1.20        2.58     20.00 o 
   9   9   7      196.81      189.36     28.56 o 
  10   9   7      827.32      819.20     45.14 o 
  11   9   7       13.10       33.10     26.68 o 
  12   9   7       61.25       14.98     28.03 o 
  13   9   7       69.07      101.13     33.35 o 
  14   9   7      438.30      433.13     46.08 o 
  15   9   7       32.23       -0.66     35.29 o 
  16   9   7       40.54       91.83     38.00 o 
  17   9   7       21.93      -20.62     40.20 o 
  18   9   7        6.43       42.94     46.45 o 
  19   9   7        0.01       73.84     53.43 o 
   0  10   7     1589.82     1687.69     85.22 o 
   1  10   7     2393.65     2234.19     66.18 o 
   2  10   7      114.52       97.37     24.86 o 
   3  10   7      219.02      225.90     29.29 o 
   4  10   7     2157.84     2207.35    110.26 o 
   5  10   7     4490.45     4277.32    108.76 o 
   6  10   7     6766.76     6762.31    135.50 o 
   7  10   7      266.88      299.28     32.19 o 
   8  10   7       48.20       49.54     27.95 o 
   9  10   7      878.74      940.41     43.23 o 
  10  10   7      542.83      571.69     39.46 o 
  11  10   7     1224.79     1292.33     65.04 o 
  12  10   7      777.63      856.64     47.96 o 
  13  10   7     2099.73     2222.29     74.83 o 
  14  10   7        7.02       59.25     38.23 o 
  15  10   7       15.93       58.61     39.22 o 
  16  10   7      591.37      536.72     54.34 o 
  17  10   7      310.43      296.83     52.44 o 
  18  10   7      231.11      274.01     56.49 o 
   1  11   7     1998.98     1922.00     54.98 o 
   2  11   7      427.86      400.58     47.27 o 
   3  11   7     2413.87     2551.42     83.90 o 
   4  11   7     2173.27     2220.35     67.64 o 
   5  11   7     1287.41     1414.36     77.90 o 
   6  11   7     2162.79     2071.83     62.33 o 
   7  11   7       34.65       14.33     27.06 o 
   8  11   7     4731.95     4818.61     94.96 o 
   9  11   7     2314.72     2452.05     71.24 o 
  10  11   7      148.23      222.67     36.72 o 
  11  11   7      147.36      195.78     35.83 o 
  12  11   7       13.64      -47.97     33.19 o 
  13  11   7      626.87      682.05     58.64 o 
  14  11   7      197.36      176.99     63.18 o 
  15  11   7      700.78      672.03     62.86 o 
  16  11   7       73.24        0.11     41.58 o 
  17  11   7      100.64       73.72     51.90 o 
  18  11   7      133.51       95.34     72.93 o 
   0  12   7     2331.56     2286.49     87.67 o 
   1  12   7      134.13      113.40     31.64 o 
   2  12   7       10.14      -18.70     21.87 o 
   3  12   7     3014.77     2754.47     75.67 o 
   4  12   7        1.13       -8.30     24.44 o 
   5  12   7     1365.37     1424.38     54.92 o 
   6  12   7      461.59      335.80     36.67 o 
   7  12   7       78.96       49.81     28.76 o 
   8  12   7      651.30      637.42     45.30 o 
   9  12   7      473.83      431.89     42.33 o 
  10  12   7       63.55       87.33     33.76 o 
  11  12   7      557.80      514.34     51.52 o 
  12  12   7        4.66      -21.70     34.28 o 
  13  12   7       63.55       22.65     47.45 o 
  14  12   7       15.29      -19.97     39.98 o 
  15  12   7        4.90       27.95     43.55 o 
  16  12   7      145.67       82.07     49.27 o 
  17  12   7        6.74      -23.53     49.01 o 
   1  13   7     1572.16     1459.46     53.47 o 
   2  13   7       32.65        7.37     24.10 o 
   3  13   7     3117.30     3157.99     83.15 o 
   4  13   7       10.70        2.69     26.43 o 
   5  13   7        9.37       55.72     28.37 o 
   6  13   7       64.17       28.36     29.59 o 
   7  13   7      945.51      914.94     50.92 o 
   8  13   7      556.22      600.49     48.07 o 
   9  13   7     1641.50     1699.19     65.97 o 
  10  13   7      520.83      472.79     51.23 o 
  11  13   7       35.97       75.51     38.48 o 
  12  13   7        0.17      -33.11     36.77 o 
  13  13   7      641.80      650.30     65.38 o 
  14  13   7      181.26      138.02     45.29 o 
  15  13   7      219.05      158.13     60.36 o 
  16  13   7      141.04      115.55     62.51 o 
  17  13   7        2.24      -27.85     66.85 o 
   0  14   7     1064.38     1188.73     71.58 o 
   1  14   7      222.92      264.71     35.01 o 
   2  14   7      369.54      349.20     36.64 o 
   3  14   7        9.88      -37.57     29.82 o 
   4  14   7      548.46      507.23     42.22 o 
   5  14   7     1314.20     1358.70     59.06 o 
   6  14   7      675.47      667.28     46.81 o 
   7  14   7      888.41      981.82     54.42 o 
   8  14   7       75.86       60.49     34.83 o 
   9  14   7       82.83       84.78     44.88 o 
  10  14   7      351.43      409.10     59.73 o 
  11  14   7     1337.19     1482.65     88.50 o 
  12  14   7     1159.69     1155.94    105.55 o 
  13  14   7      551.25      543.67     72.46 o 
  14  14   7      139.34      149.54     84.44 o 
  15  14   7       16.61       45.05     58.41 o 
  16  14   7        1.94       12.22     63.63 o 
   1  15   7       27.07       35.07     29.12 o 
   2  15   7      111.65       96.12     36.74 o 
   3  15   7       68.42       81.73     37.01 o 
   4  15   7        1.96       23.95     35.98 o 
   5  15   7      195.10      102.98     41.31 o 
   6  15   7      402.88      333.01     48.82 o 
   7  15   7       11.25        1.89     39.34 o 
   8  15   7        3.97       33.58     44.13 o 
   9  15   7       70.81       95.93     47.57 o 
  10  15   7      113.83      114.94     54.59 o 
  11  15   7       84.21       56.86     61.28 o 
  12  15   7       34.40      -15.15     51.64 o 
  13  15   7        0.10      -37.26     52.52 o 
  14  15   7        0.69       14.01     78.63 o 
  15  15   7       45.91      -48.82     57.18 o 
   0  16   7     1362.87     1386.88    182.33 o 
   1  16   7      140.81      208.78     49.59 o 
   2  16   7      546.04      660.14     67.79 o 
   3  16   7       60.73       72.96     44.07 o 
   4  16   7      191.53      145.27     44.71 o 
   5  16   7      516.61      527.07     66.39 o 
   6  16   7      736.39      808.44     74.30 o 
   7  16   7     1089.72     1144.09     86.57 o 
   8  16   7      154.52      214.07     53.73 o 
   9  16   7       19.73      -66.92     44.61 o 
  10  16   7      109.97      142.62     54.62 o 
  11  16   7      606.53      583.64     73.63 o 
  12  16   7      423.75      337.97     71.24 o 
  13  16   7       57.67        7.17     54.71 o 
  14  16   7       17.59        4.52     62.74 o 
   1  17   7      127.87      156.21     51.01 o 
   2  17   7       34.32       57.61     50.16 o 
   3  17   7     1108.00     1055.43     70.12 o 
   4  17   7      237.92      200.54     57.72 o 
   5  17   7      113.98       46.72     53.15 o 
   6  17   7      213.45      298.63     59.57 o 
   7  17   7      352.60      295.64     74.02 o 
   8  17   7      274.43      248.14     71.84 o 
   9  17   7      441.73      436.52     82.01 o 
  10  17   7      192.65       85.78    108.54 o 
  11  17   7       21.22       28.46     72.42 o 
  12  17   7       37.17        5.77     73.64 o 
  13  17   7       23.83      -95.98     63.99 o 
   0  18   7      321.85      369.72     86.85 o 
   1  18   7        2.54       -9.14     46.28 o 
   2  18   7       26.63      -67.35     44.90 o 
   3  18   7        1.85        6.40     43.01 o 
   4  18   7       44.45       17.88     44.52 o 
   5  18   7        4.81       18.96     60.11 o 
   6  18   7       11.83      -33.14     60.62 o 
   7  18   7       84.63       97.68     55.18 o 
   8  18   7        0.47      -52.00     50.72 o 
   9  18   7       66.32       40.41     88.46 o 
  10  18   7        1.27      -39.33     66.65 o 
  11  18   7       10.82      -16.45     67.88 o 
  12  18   7        4.23       59.39    130.55 o 
   1  19   7      125.66      156.59     59.74 o 
   2  19   7      288.46      301.20     55.99 o 
   3  19   7      453.16      486.75     70.37 o 
   4  19   7      128.41      149.99     59.65 o 
   5  19   7      179.53       57.39     69.23 o 
   6  19   7        0.16      -13.52     63.31 o 
   7  19   7        7.55        7.73     66.31 o 
   8  19   7       56.42       -1.35     55.45 o 
   9  19   7      188.70      176.53     63.00 o 
  10  19   7       45.98      -15.68     57.63 o 
   0  20   7      445.70      555.35    108.42 o 
   1  20   7       79.27      125.92     61.55 o 
   2  20   7      324.45      382.85     68.72 o 
   3  20   7       74.16       22.07     56.93 o 
   4  20   7        0.52       48.40     57.28 o 
   5  20   7      397.44      359.90     84.50 o 
   6  20   7       71.33       20.13     72.21 o 
   7  20   7      342.33      343.70     90.48 o 
   8  20   7        0.55     -104.12     93.49 o 
   1  21   7        1.37      -14.94     58.23 o 
   2  21   7        8.28      -38.75     54.14 o 
   3  21   7        0.07      -57.43     56.79 o 
   4  21   7        0.25       23.47     70.59 o 
   5  21   7       37.51      -19.16     90.99 o 
   0   0   8    20020.29    20292.85    316.56 o 
   1   0   8     5730.52     5482.54     81.70 o 
   2   0   8     6125.96     6156.06     88.09 o 
   3   0   8     1146.24     1097.62     37.89 o 
   4   0   8       51.20       27.36     17.14 o 
   5   0   8    14341.22    13448.90    197.06 o 
   6   0   8     5596.54     5302.14     89.08 o 
   7   0   8     7115.96     6255.36    101.05 o 
   8   0   8       37.20       67.93     31.75 o 
   9   0   8     1654.76     1843.42     83.45 o 
  10   0   8     5476.69     5501.98    104.21 o 
  11   0   8    16517.46    16137.72    215.21 o 
  12   0   8      932.34      930.80     52.23 o 
  13   0   8     2610.55     2833.31    105.84 o 
  14   0   8       23.46       58.31     43.75 o 
  15   0   8     1470.55     1462.09    110.67 o 
  16   0   8      212.28      191.00     65.05 o 
  17   0   8     5130.55     5207.73    240.74 o 
  18   0   8       28.43      -77.30     51.54 o 
  19   0   8      699.02      872.29    172.02 o 
  20   0   8       90.67      -60.71     71.41 o 
  21   0   8        0.89       22.96     72.44 o 
   1   1   8        5.50       12.10     11.78 o 
   2   1   8      386.17      381.59     19.29 o 
   3   1   8     2283.17     2145.85     33.51 o 
   4   1   8      136.07      114.94     16.24 o 
   5   1   8       98.55      135.09     14.02 o 
   6   1   8      815.68      730.36     23.01 o 
   7   1   8      653.87      604.11     22.52 o 
   8   1   8     1307.64     1376.09     37.10 o 
   9   1   8       10.89       11.10     13.99 o 
  10   1   8       58.68       33.79     16.88 o 
  11   1   8     2069.57     2089.93     66.89 o 
  12   1   8      127.78      161.99     26.75 o 
  13   1   8       67.65       52.37     31.75 o 
  14   1   8        9.81       31.15     32.37 o 
  15   1   8     2070.01     1976.38     75.37 o 
  16   1   8        0.02      -23.47     50.30 o 
  17   1   8        9.50        3.62     38.87 o 
  18   1   8        0.06      -14.49     42.71 o 
  19   1   8      270.56      194.45     54.63 o 
  20   1   8       26.35      -37.75     51.29 o 
   0   2   8     2981.70     3011.28     69.13 o 
   1   2   8    22145.73    23153.19    151.15 o 
   2   2   8     3318.79     3479.17     42.53 o 
   3   2   8    13940.47    14571.86    108.11 o 
   4   2   8     4042.64     4309.86     52.05 o 
   5   2   8     2791.10     2545.87     37.87 o 
   6   2   8     2976.65     3110.68     43.36 o 
   7   2   8     3555.14     3585.71     48.14 o 
   8   2   8     2042.54     2100.21     39.66 o 
   9   2   8     3852.89     3981.70     55.70 o 
  10   2   8      792.51      850.89     33.62 o 
  11   2   8     6651.32     6644.64    119.51 o 
  12   2   8      174.36      195.58     27.64 o 
  13   2   8       23.72       37.23     25.43 o 
  14   2   8      232.24      215.47     33.66 o 
  15   2   8     1094.61      952.99     60.87 o 
  16   2   8       16.47       14.30     42.84 o 
  17   2   8      962.66      930.74     72.01 o 
  18   2   8       98.03       14.54     49.94 o 
  19   2   8        5.63      -36.98     42.93 o 
  20   2   8       36.46       64.15     47.15 o 
   1   3   8      674.64      688.17     18.49 o 
   2   3   8     4836.25     5134.43     48.23 o 
   3   3   8    28503.77    28519.96    195.93 o 
   4   3   8      224.20      183.78     13.67 o 
   5   3   8     4627.72     4497.98     48.99 o 
   6   3   8      466.30      593.51     21.00 o 
   7   3   8     5269.49     4966.41     55.28 o 
   8   3   8       67.58       60.80     13.56 o 
   9   3   8     3021.65     2778.36     53.33 o 
  10   3   8       26.42        6.45     16.73 o 
  11   3   8       45.42       42.86     20.78 o 
  12   3   8      238.54      242.89     28.48 o 
  13   3   8     2175.28     2210.24     64.42 o 
  14   3   8      466.35      406.50     41.69 o 
  15   3   8     3965.61     4145.28     92.04 o 
  16   3   8       67.32      103.72     37.79 o 
  17   3   8      165.18      143.97     41.48 o 
  18   3   8       77.27       62.24     42.03 o 
  19   3   8      260.87      291.17     56.38 o 
  20   3   8       19.70      -14.13     56.81 o 
   0   4   8      682.39      826.37     34.10 o 
   1   4   8     2565.89     2455.47     32.66 o 
   3   4   8     4507.16     4575.63     47.36 o 
   4   4   8      423.18      452.19     17.38 o 
   5   4   8    14393.08    14310.43    103.12 o 
   6   4   8      848.12      862.28     27.21 o 
   7   4   8     1558.34     1397.96     38.34 o 
   8   4   8      824.34      972.98     33.04 o 
   9   4   8        6.75        2.32     15.82 o 
  10   4   8      138.46      174.57     22.88 o 
  11   4   8      380.73      372.70     28.67 o 
  12   4   8       17.57       14.56     21.97 o 
  13   4   8     1718.96     1834.72     65.01 o 
  14   4   8       18.90       46.02     27.71 o 
  15   4   8       30.77       36.19     29.60 o 
  16   4   8        5.74        1.92     30.11 o 
  17   4   8      401.46      408.83     50.24 o 
  18   4   8       39.92      -29.44     36.96 o 
  19   4   8      133.44       38.68     45.73 o 
  20   4   8        1.75      -47.55     43.72 o 
   1   5   8      841.09      868.66     22.74 o 
   2   5   8     1418.63     1427.84     30.40 o 
   3   5   8     5932.01     5851.93     54.04 o 
   4   5   8        1.05       -4.37     11.21 o 
   5   5   8      422.40      343.71     20.24 o 
   6   5   8     1204.08     1234.13     34.32 o 
   7   5   8       23.96        8.11     15.23 o 
   8   5   8       24.74       -5.47     16.56 o 
   9   5   8     1781.30     1586.35     42.72 o 
  10   5   8      363.21      354.55     27.55 o 
  11   5   8        6.39       10.53     21.61 o 
  12   5   8      111.23       75.37     24.61 o 
  13   5   8       26.09       36.26     24.27 o 
  14   5   8      112.12       79.12     29.75 o 
  15   5   8       18.58       21.54     29.46 o 
  16   5   8       89.16       17.50     31.24 o 
  17   5   8       13.14      -28.16     31.62 o 
  18   5   8        2.74      -39.03     36.78 o 
  19   5   8       50.02       13.50     45.24 o 
  20   5   8       11.67       -8.39     48.03 o 
   0   6   8       14.68        0.88     16.00 o 
   1   6   8    17452.19    17683.64    129.38 o 
   2   6   8       76.08       30.20     17.76 o 
   3   6   8      330.35      315.90     26.87 o 
   4   6   8     1746.83     1732.41     38.37 o 
   5   6   8    32210.79    32533.92    451.08 o 
   6   6   8     1108.62     1053.58     32.28 o 
   7   6   8    19153.66    19457.44    160.63 o 
   8   6   8       17.16       12.02     16.85 o 
   9   6   8      244.14      222.05     24.14 o 
  10   6   8       52.75       53.92     20.71 o 
  11   6   8      914.37      944.11     40.44 o 
  12   6   8     1723.37     1628.56     59.06 o 
  13   6   8     1036.07     1076.24     45.95 o 
  14   6   8        5.76       -5.19     24.86 o 
  15   6   8      726.11      691.47     51.29 o 
  16   6   8       73.06       41.99     32.42 o 
  17   6   8      768.34      836.41     56.54 o 
  18   6   8        8.08      -33.98     76.96 o 
  19   6   8      116.00      179.92     63.26 o 
  20   6   8        3.08      -10.29     66.28 o 
   1   7   8     4362.92     4381.99     58.00 o 
   2   7   8     2249.45     2410.41     44.55 o 
   3   7   8     5636.98     5616.81     66.64 o 
   4   7   8        3.01        0.67     13.66 o 
   5   7   8     1623.40     1806.93     39.28 o 
   6   7   8      418.87      428.80     23.99 o 
   7   7   8     1374.41     1395.37     38.23 o 
   8   7   8      200.68      207.36     23.06 o 
   9   7   8      264.15      230.07     26.27 o 
  10   7   8       15.12        5.62     20.35 o 
  11   7   8      168.83      192.67     27.17 o 
  12   7   8       52.58       31.22     24.67 o 
  13   7   8     1092.46     1122.91     51.11 o 
  14   7   8        1.10       10.03     29.10 o 
  15   7   8      364.29      282.42     48.36 o 
  16   7   8        3.74       -6.89     35.35 o 
  17   7   8        4.43      -10.65     41.50 o 
  18   7   8       23.82       39.70     45.11 o 
  19   7   8        6.72       58.33     58.46 o 
   0   8   8      485.47      653.82     53.31 o 
   1   8   8     1700.66     1658.21     46.29 o 
   2   8   8        3.85        3.43     16.60 o 
   3   8   8      960.39      992.45     42.30 o 
   4   8   8       59.06       58.25     21.27 o 
   5   8   8     2659.55     2728.03     84.88 o 
   6   8   8       88.69       65.51     19.91 o 
   7   8   8     2704.79     2810.51     65.11 o 
   8   8   8        5.95      -16.97     20.02 o 
   9   8   8      956.69      967.13     41.79 o 
  10   8   8      162.46      227.07     29.97 o 
  11   8   8      830.84      835.09     43.60 o 
  12   8   8        2.71      -24.37     26.34 o 
  13   8   8      946.77      947.01     50.21 o 
  14   8   8      253.95      237.95     37.88 o 
  15   8   8       15.99       20.18     32.72 o 
  16   8   8       77.46       42.33     39.60 o 
  17   8   8      414.22      379.01     53.86 o 
  18   8   8       19.86       -1.66     48.74 o 
  19   8   8      117.25      138.83     54.09 o 
   1   9   8     5108.62     5000.11     81.53 o 
   2   9   8     1081.25     1133.37     41.59 o 
   3   9   8     8234.02     7935.14    199.81 o 
   4   9   8        5.84      -11.98     21.45 o 
   5   9   8      505.58      482.45     34.45 o 
   6   9   8       78.02       78.68     24.96 o 
   7   9   8     5040.04     4986.05     80.38 o 
   8   9   8      217.41      208.79     27.52 o 
   9   9   8     1777.95     1815.57     57.00 o 
  10   9   8        3.70      -10.33     24.23 o 
  11   9   8     1044.25     1063.09     48.60 o 
  12   9   8      164.40      123.20     32.23 o 
  13   9   8      401.36      485.97     43.28 o 
  14   9   8      478.47      428.56     43.17 o 
  15   9   8     2576.03     2654.95     93.51 o 
  16   9   8       14.05      -20.56     38.35 o 
  17   9   8        0.46       20.09     41.07 o 
  18   9   8       10.88       11.01     44.26 o 
  19   9   8      685.90      714.82     76.70 o 
   0  10   8      114.71       93.15     33.98 o 
   1  10   8     5330.55     5130.46     95.76 o 
   2  10   8      636.11      689.25     36.66 o 
   3  10   8     1762.58     1807.23     62.78 o 
   4  10   8      259.62      294.12     34.24 o 
   5  10   8      107.29      103.41     27.01 o 
   6  10   8      100.64       96.92     27.07 o 
   7  10   8       38.69       55.97     30.25 o 
   8  10   8      953.37      894.25     47.46 o 
   9  10   8      430.63      449.29     40.79 o 
  10  10   8        1.36      -11.20     28.39 o 
  11  10   8      350.53      362.62     41.31 o 
  12  10   8        5.03        1.02     32.01 o 
  13  10   8     1438.10     1453.21     72.87 o 
  14  10   8      219.16      181.28     42.03 o 
  15  10   8        0.24      -29.69     35.09 o 
  16  10   8      167.23      237.57     52.21 o 
  17  10   8      250.89      240.77     52.56 o 
  18  10   8       23.84       17.41     45.48 o 
   1  11   8      867.50      812.53     40.18 o 
   2  11   8      239.87      263.46     31.41 o 
   3  11   8      953.71      829.27     46.49 o 
   4  11   8      830.11      762.64     64.40 o 
   5  11   8       74.23       87.59     26.47 o 
   6  11   8       67.62       26.15     33.47 o 
   7  11   8      665.47      648.53     47.56 o 
   8  11   8       95.76       90.63     30.63 o 
   9  11   8        6.08       -7.34     27.65 o 
  10  11   8      186.71      166.42     35.96 o 
  11  11   8        0.92       64.26     32.37 o 
  12  11   8      581.69      462.82     46.20 o 
  13  11   8      186.27      163.10     43.20 o 
  14  11   8       60.50       23.01     41.94 o 
  15  11   8      636.50      720.43     65.77 o 
  16  11   8        0.05      -20.00     44.08 o 
  17  11   8      119.38      140.77     55.92 o 
  18  11   8        2.53      -56.74     50.15 o 
   0  12   8       48.42      -14.78     35.64 o 
   1  12   8     1396.35     1426.57     52.10 o 
   2  12   8      250.78      199.73     30.12 o 
   3  12   8      590.77      520.52     41.43 o 
   4  12   8      189.75      180.29     34.73 o 
   5  12   8     3294.17     3197.95     82.29 o 
   6  12   8       15.44       10.08     26.84 o 
   7  12   8     1621.31     1716.71     78.65 o 
   8  12   8      102.23      145.72     34.93 o 
   9  12   8        0.81      -25.78     29.75 o 
  10  12   8       32.73       21.46     32.45 o 
  11  12   8     2695.04     2887.85    138.13 o 
  12  12   8        4.47        2.97     36.84 o 
  13  12   8     1386.62     1294.48     78.21 o 
  14  12   8        2.58      -47.38     39.78 o 
  15  12   8        4.53      -59.10     44.54 o 
  16  12   8      220.08      168.80     56.60 o 
  17  12   8      267.89      235.22     63.70 o 
   1  13   8      187.08      170.93     29.95 o 
   2  13   8       29.61       59.99     27.82 o 
   3  13   8      315.04      393.91     36.90 o 
   4  13   8      503.64      437.76     39.95 o 
   5  13   8      272.15      273.06     37.92 o 
   6  13   8      197.73      211.40     35.91 o 
   7  13   8      789.98      758.38     49.36 o 
   8  13   8       11.59       19.32     31.22 o 
   9  13   8     1568.81     1537.21     64.98 o 
  10  13   8       17.45        8.66     33.43 o 
  11  13   8      881.93      873.58     62.05 o 
  12  13   8        3.47       -6.73     38.69 o 
  13  13   8       41.76       -8.97     38.51 o 
  14  13   8        0.02       -7.93     40.32 o 
  15  13   8      262.04      371.13     59.14 o 
  16  13   8        0.07      -40.26     62.31 o 
   0  14   8      396.30      340.50     63.19 o 
   1  14   8     1696.86     1519.48     57.98 o 
   2  14   8      855.51      875.27     49.14 o 
   3  14   8      273.73      263.51     36.41 o 
   4  14   8      713.25      742.72     48.39 o 
   5  14   8      257.87      147.44     36.35 o 
   6  14   8      911.59      792.98     51.55 o 
   7  14   8      414.55      297.08     41.35 o 
   8  14   8      155.25      181.80     38.71 o 
   9  14   8     1009.27      971.74     57.44 o 
  10  14   8        4.68      -17.27     35.77 o 
  11  14   8      931.64     1048.25     78.14 o 
  12  14   8      105.11       87.62     56.32 o 
  13  14   8       83.83       48.41     91.12 o 
  14  14   8       28.76       -0.67     52.77 o 
  15  14   8       27.08       37.11     54.29 o 
  16  14   8        0.81      -31.34     66.89 o 
   1  15   8      176.38      139.56     33.92 o 
   2  15   8      114.69       83.86     32.31 o 
   3  15   8     3238.23     3285.79     84.37 o 
   4  15   8      113.91      121.00     34.80 o 
   5  15   8      777.28      833.85     82.16 o 
   6  15   8       69.84       48.67     39.77 o 
   7  15   8     1571.58     1505.59     87.79 o 
   8  15   8       71.81       38.18     43.18 o 
   9  15   8     2511.11     2660.82    108.58 o 
  10  15   8        5.38        6.08     49.02 o 
  11  15   8       32.30       14.62     81.25 o 
  12  15   8       22.56      -29.22     51.50 o 
  13  15   8      810.26      823.44    122.13 o 
  14  15   8        0.89      -58.75     94.57 o 
  15  15   8      390.98      395.93     75.63 o 
   0  16   8      106.09      155.80     67.65 o 
   1  16   8      330.10      355.46     55.22 o 
   2  16   8        3.36       -3.17     42.97 o 
   3  16   8       43.20      -20.29     40.98 o 
   4  16   8      180.31      109.25     44.75 o 
   5  16   8     1541.16     1620.66     92.11 o 
   6  16   8        6.34      -21.91     39.42 o 
   7  16   8       77.83      143.28     47.34 o 
   8  16   8        4.87      -56.15     45.75 o 
   9  16   8      122.34      113.89     53.45 o 
  10  16   8       12.69      -30.40     49.81 o 
  11  16   8      721.93      709.88     77.50 o 
  12  16   8       38.85      -71.62     82.67 o 
  13  16   8      124.26       50.29     57.01 o 
  14  16   8        0.17      -81.94     54.63 o 
   1  17   8      154.43      156.66     51.49 o 
   2  17   8        5.78      -49.96     44.23 o 
   3  17   8      330.40      351.81     54.76 o 
   4  17   8       21.91       11.56     43.07 o 
   5  17   8      395.30      500.15     69.11 o 
   6  17   8        0.08      -77.37     51.58 o 
   7  17   8       33.06       29.12     62.87 o 
   8  17   8      115.86        6.47     70.24 o 
   9  17   8      163.46      235.42     74.67 o 
  10  17   8       53.60      -92.60     61.73 o 
  11  17   8        8.85      -54.94     67.40 o 
  12  17   8        0.03      -42.44     69.95 o 
   0  18   8       67.63      168.51     77.03 o 
   1  18   8      647.03      731.51     72.99 o 
   2  18   8       11.85       40.23     50.58 o 
   3  18   8       63.37      -15.45     43.13 o 
   4  18   8       61.61       41.26     54.54 o 
   5  18   8      902.23     1117.75    102.40 o 
   6  18   8        5.30       -0.07     58.96 o 
   7  18   8      575.51      623.72    103.98 o 
   8  18   8       11.96       27.96     65.73 o 
   9  18   8       10.82      -55.68     66.79 o 
  10  18   8        5.72        3.30     80.89 o 
  11  18   8      205.09      172.89     86.68 o 
   1  19   8       25.25        3.39     52.40 o 
   2  19   8       18.82       14.11     54.21 o 
   3  19   8      283.56      282.35     58.76 o 
   4  19   8       39.02       86.47     68.61 o 
   5  19   8       13.47      -14.56     62.41 o 
   6  19   8        7.10      -56.00     61.04 o 
   7  19   8       80.70       68.00     72.39 o 
   8  19   8       11.52      -54.95     66.25 o 
   9  19   8       70.86      -18.19     57.46 o 
  10  19   8        3.24      -53.01     85.61 o 
   0  20   8       11.51      -54.73     80.97 o 
   1  20   8       23.47       -8.49     55.32 o 
   2  20   8        0.61      -14.09     48.95 o 
   3  20   8       21.15      -19.67     61.05 o 
   4  20   8        6.26       44.59     70.00 o 
   5  20   8      124.34       56.74     73.16 o 
   6  20   8        3.56      -58.91     66.89 o 
   7  20   8      229.68      125.88     77.06 o 
   1  21   8       81.81       21.75     69.03 o 
   2  21   8        0.54       27.77     70.72 o 
   3  21   8      442.77      454.31    137.12 o 
   4  21   8        6.92      -75.72     69.72 o 
   1   1   9     1075.10     1223.13     29.22 o 
   2   1   9      811.58      779.33     24.34 o 
   3   1   9     5245.79     4823.98     51.03 o 
   4   1   9     7412.02     7401.07     67.63 o 
   5   1   9      356.14      320.83     17.43 o 
   6   1   9       15.89       34.14     12.22 o 
   7   1   9       54.97       24.44     12.93 o 
   8   1   9       63.95       21.01     14.15 o 
   9   1   9    10260.58     9935.33    102.30 o 
  10   1   9      471.00      440.06     27.02 o 
  11   1   9        7.86      -14.31     19.93 o 
  12   1   9      197.53      232.65     29.03 o 
  13   1   9     3870.94     4143.69     89.57 o 
  14   1   9      843.84      720.27     47.74 o 
  15   1   9     1494.66     1514.08     70.29 o 
  16   1   9     1061.19     1107.31     70.28 o 
  17   1   9        4.22        2.96     40.54 o 
  18   1   9      131.53      190.00     58.51 o 
  19   1   9      190.51      245.57     57.75 o 
  20   1   9      205.15      218.94     58.38 o 
   0   2   9      199.32      181.82     22.97 o 
   1   2   9    13217.82    13011.46    169.48 o 
   2   2   9       92.86      141.02     15.18 o 
   3   2   9     9851.41     9780.29     87.92 o 
   4   2   9     5766.28     5946.65     81.42 o 
   5   2   9    21260.07    20759.49    143.27 o 
   6   2   9     1762.08     1876.93     35.28 o 
   7   2   9      356.92      262.18     18.07 o 
   8   2   9      976.13     1059.35     30.31 o 
   9   2   9      839.56      847.65     44.34 o 
  10   2   9     1668.92     1586.59     43.59 o 
  11   2   9     2111.83     2273.55     57.57 o 
  12   2   9     1579.98     1573.36     59.83 o 
  13   2   9     5920.76     6163.01    118.00 o 
  14   2   9       25.65      -14.87     29.25 o 
  15   2   9        2.79        2.88     30.91 o 
  16   2   9      276.35      249.53     44.45 o 
  17   2   9     1421.02     1431.60     85.54 o 
  18   2   9      301.04      339.52     57.38 o 
  19   2   9       25.07       54.00     47.35 o 
  20   2   9       43.21       55.10     52.92 o 
   1   3   9     2542.09     2727.77     41.60 o 
   2   3   9     2987.07     3064.35     40.40 o 
   3   3   9     1140.16     1259.57     29.03 o 
   4   3   9      497.53      657.58     21.17 o 
   5   3   9     1041.77     1086.53     31.98 o 
   6   3   9      335.39      265.83     17.00 o 
   7   3   9       10.74        2.12     12.18 o 
   8   3   9     1616.46     1708.08     41.24 o 
   9   3   9       35.73       42.11     17.27 o 
  10   3   9      192.03      177.99     22.12 o 
  11   3   9      347.52      292.11     26.96 o 
  12   3   9      945.31      814.18     43.58 o 
  13   3   9      104.41      109.88     29.77 o 
  14   3   9      139.77      139.29     37.99 o 
  15   3   9       94.34       42.87     34.11 o 
  16   3   9      146.76      135.38     39.54 o 
  17   3   9        1.80      -12.60     35.49 o 
  18   3   9       62.24      104.73     42.99 o 
  19   3   9        1.78       40.91     46.06 o 
  20   3   9        0.32        6.97     47.59 o 
   0   4   9     3854.15     4111.00     77.85 o 
   1   4   9    21334.48    22113.75    138.93 o 
   2   4   9     4675.04     5159.46     51.01 o 
   3   4   9     1034.88     1087.82     24.42 o 
   4   4   9       37.70       38.91      9.82 o 
   5   4   9    14848.52    14321.85    129.59 o 
   6   4   9      560.50      485.77     21.55 o 
   7   4   9     2399.00     2284.55     54.44 o 
   8   4   9      264.54      250.24     25.22 o 
   9   4   9      762.48      817.97     31.46 o 
  10   4   9     1213.30     1318.67     41.35 o 
  11   4   9     2536.73     2634.84     60.66 o 
  12   4   9      245.05      261.75     32.69 o 
  13   4   9     2460.31     2431.34     69.35 o 
  14   4   9       29.69       14.72     27.32 o 
  15   4   9       17.13      -12.53     28.68 o 
  16   4   9      119.05      127.97     38.88 o 
  17   4   9      599.29      683.66     58.18 o 
  18   4   9       75.53       94.21     42.15 o 
  19   4   9       70.85       96.74     48.89 o 
  20   4   9       79.79      124.14     55.51 o 
   1   5   9     1581.06     1677.15     29.14 o 
   2   5   9     3513.62     3781.94     43.43 o 
   3   5   9    22126.37    22213.65    141.92 o 
   4   5   9     5892.60     6199.86     63.00 o 
   5   5   9       87.93      130.40     15.91 o 
   6   5   9      320.58      352.82     21.66 o 
   7   5   9     4159.65     4170.64     81.26 o 
   8   5   9     2341.57     2311.09     49.62 o 
   9   5   9     1472.79     1475.02     42.13 o 
  10   5   9      114.52      107.94     24.74 o 
  11   5   9      990.09      896.50     38.40 o 
  12   5   9       35.54       45.88     25.82 o 
  13   5   9      571.03      647.78     43.83 o 
  14   5   9      374.64      317.32     38.54 o 
  15   5   9     1041.02     1041.93     55.70 o 
  16   5   9        1.21      -29.18     30.04 o 
  17   5   9        3.37       -1.16     36.87 o 
  18   5   9        2.49      -15.38     38.52 o 
  19   5   9       21.68       12.34     42.52 o 
  20   5   9       19.59      -32.37     54.60 o 
   0   6   9     5485.20     6004.36    190.99 o 
   1   6   9      503.33      543.51     20.49 o 
   2   6   9      544.15      676.01     23.60 o 
   3   6   9     1949.88     2397.52     39.74 o 
   4   6   9      167.96      215.03     19.51 o 
   5   6   9     1113.62     1248.61     59.34 o 
   6   6   9      670.86      705.10     30.46 o 
   7   6   9      670.54      769.21     31.16 o 
   8   6   9      650.76      635.62     30.63 o 
   9   6   9      465.18      477.45     29.61 o 
  10   6   9     1030.31     1009.64     39.00 o 
  11   6   9      195.07      160.80     27.19 o 
  12   6   9      271.25      249.09     30.01 o 
  13   6   9        1.24       14.08     27.42 o 
  14   6   9       37.32       27.43     27.11 o 
  15   6   9        1.45      -26.05     29.92 o 
  16   6   9        6.35       18.22     36.04 o 
  17   6   9        0.52       36.65     38.02 o 
  18   6   9        0.46      -62.24     42.53 o 
  19   6   9       13.61      -48.56     51.08 o 
   1   7   9      406.38      371.04     21.23 o 
   2   7   9     5458.49     5594.59     60.75 o 
   3   7   9     5466.94     5461.79     77.63 o 
   4   7   9     3020.54     3147.42     52.40 o 
   5   7   9     1535.31     1463.85     59.95 o 
   6   7   9      422.86      461.77     28.91 o 
   7   7   9     2314.73     2542.60     57.11 o 
   8   7   9      157.87      142.43     25.03 o 
   9   7   9     1953.30     2014.43     55.52 o 
  10   7   9       57.82       37.54     24.83 o 
  11   7   9     1140.32     1148.85     48.87 o 
  12   7   9       78.44       63.42     33.80 o 
  13   7   9      575.99      535.36     63.36 o 
  14   7   9      670.24      574.24     47.93 o 
  15   7   9      503.26      537.80     49.04 o 
  16   7   9      373.62      337.93     50.12 o 
  17   7   9       32.60       40.46     40.95 o 
  18   7   9       53.98       50.02     56.47 o 
  19   7   9        4.13       54.51     58.22 o 
   0   8   9     2759.63     2555.35     92.72 o 
   1   8   9     3839.30     3593.83     67.61 o 
   2   8   9      335.71      317.80     26.63 o 
   3   8   9       60.43       97.13     21.04 o 
   4   8   9      217.80      173.72     23.14 o 
   5   8   9     6695.68     6894.03     90.27 o 
   6   8   9     5595.26     5591.57     82.62 o 
   7   8   9     2803.12     2785.48     77.24 o 
   8   8   9       17.69        4.07     23.69 o 
   9   8   9      410.10      468.03     34.07 o 
  10   8   9     1664.85     1695.49     54.94 o 
  11   8   9       50.27       42.66     27.64 o 
  12   8   9      245.74      254.70     35.89 o 
  13   8   9      692.47      689.24     46.89 o 
  14   8   9        4.78      -28.53     32.06 o 
  15   8   9       86.04       97.54     39.19 o 
  16   8   9      186.57      233.51     42.87 o 
  17   8   9     1082.82     1166.72     81.54 o 
  18   8   9       95.25       61.08     49.23 o 
  19   8   9      291.38      370.82     77.27 o 
   1   9   9      473.55      462.13     31.01 o 
   2   9   9        8.18        1.80     19.28 o 
   3   9   9     1806.19     1958.83     55.83 o 
   4   9   9      109.09       90.25     27.54 o 
   5   9   9       64.86       87.59     24.57 o 
   6   9   9      598.08      534.94     37.59 o 
   7   9   9       27.23      -10.60     24.03 o 
   8   9   9        7.55      -17.37     24.18 o 
   9   9   9      333.51      334.26     39.93 o 
  10   9   9      290.87      267.10     39.37 o 
  11   9   9      143.48      102.34     30.82 o 
  12   9   9       19.62       26.29     29.02 o 
  13   9   9      212.36      190.42     36.86 o 
  14   9   9       15.72       44.00     36.11 o 
  15   9   9       12.59      -12.78     36.15 o 
  16   9   9       17.72       34.56     39.87 o 
  17   9   9       39.67       -4.79     42.91 o 
  18   9   9        0.33      -10.56     45.18 o 
   0  10   9       12.78       34.36     30.76 o 
   1  10   9     1163.49     1112.57     44.08 o 
   2  10   9     1687.60     1855.93     63.58 o 
   3  10   9     1509.88     1508.91     64.17 o 
   4  10   9     1901.99     1861.07     62.71 o 
   5  10   9     9710.99     9253.85    127.96 o 
   6  10   9     1757.71     1822.26     59.74 o 
   7  10   9     3095.80     3225.50     77.16 o 
   8  10   9      295.43      200.89     33.81 o 
   9  10   9       10.33      -28.87     26.49 o 
  10  10   9       36.39      -20.44     28.64 o 
  11  10   9      294.62      314.79     40.60 o 
  12  10   9      387.85      405.34     45.03 o 
  13  10   9      638.34      622.41     52.44 o 
  14  10   9       21.96       -0.49     36.39 o 
  15  10   9       83.33       52.81     51.01 o 
  16  10   9      110.89       46.95     47.65 o 
  17  10   9     1191.76     1286.57     91.78 o 
  18  10   9      151.09      111.87     83.17 o 
   1  11   9     1306.91     1299.82     49.06 o 
   2  11   9      101.43      123.87     27.06 o 
   3  11   9     3366.14     3354.42     74.17 o 
   4  11   9      160.10      107.34     32.90 o 
   5  11   9      172.48      136.36     29.98 o 
   6  11   9      320.17      331.58     36.41 o 
   7  11   9      447.11      414.07     39.80 o 
   8  11   9      111.73      112.51     31.99 o 
   9  11   9      582.91      589.78     46.29 o 
  10  11   9      736.28      689.49     48.57 o 
  11  11   9      340.17      449.43     45.76 o 
  12  11   9      140.82      120.53     39.16 o 
  13  11   9     1270.07     1318.25     87.58 o 
  14  11   9      140.55      100.70     73.67 o 
  15  11   9      894.98     1040.51     80.25 o 
  16  11   9       32.92       -8.18     53.13 o 
  17  11   9        6.81       -0.41     52.08 o 
   0  12   9       66.27      104.93     38.34 o 
   1  12   9     2972.43     2813.61    106.38 o 
   2  12   9      562.15      582.17     40.12 o 
   3  12   9      254.33      240.53     32.30 o 
   4  12   9     1522.90     1546.03     63.81 o 
   5  12   9      685.47      670.58     45.96 o 
   6  12   9      171.47      120.10     32.75 o 
   7  12   9     1278.16     1165.60     55.76 o 
   8  12   9      176.97      222.98     37.34 o 
   9  12   9      604.67      498.90     45.28 o 
  10  12   9      197.86      196.29     39.37 o 
  11  12   9       89.18       79.83     36.81 o 
  12  12   9        5.38      -48.11     32.07 o 
  13  12   9        8.87      -29.09     37.36 o 
  14  12   9        0.02       27.65     46.94 o 
  15  12   9       37.63        7.95     47.06 o 
  16  12   9       38.13       28.84     51.65 o 
  17  12   9        0.14      -16.23     52.17 o 
   1  13   9      890.35      863.24     60.29 o 
   2  13   9     1450.28     1302.24     54.11 o 
   3  13   9     1046.56     1003.42     55.78 o 
   4  13   9      927.18      927.67     54.78 o 
   5  13   9       80.04       71.02     31.73 o 
   6  13   9      288.71      221.83     38.52 o 
   7  13   9      641.04      623.50     49.02 o 
   8  13   9      602.64      582.88     49.10 o 
   9  13   9      623.59      754.41     58.90 o 
  10  13   9       30.59       83.67     36.80 o 
  11  13   9       31.47       38.55     37.40 o 
  12  13   9      248.34      281.77     47.58 o 
  13  13   9      530.76      615.51     61.02 o 
  14  13   9      461.49      433.81     63.95 o 
  15  13   9      406.79      294.05     62.19 o 
  16  13   9       53.21       24.31     52.90 o 
   0  14   9      248.44      172.48     46.80 o 
   1  14   9      150.56      159.60     33.20 o 
   2  14   9        1.59        7.30     28.12 o 
   3  14   9       44.25       -5.00     32.10 o 
   4  14   9      521.41      466.49     40.08 o 
   5  14   9     4054.09     4262.78     98.10 o 
   6  14   9     1033.32      977.07     61.07 o 
   7  14   9     1670.57     1782.24     84.09 o 
   8  14   9        1.23      -30.13     33.80 o 
   9  14   9        8.55      -14.43     34.31 o 
  10  14   9      538.32      592.25     58.00 o 
  11  14   9      495.27      546.82     57.93 o 
  12  14   9      830.81      833.45     66.71 o 
  13  14   9      381.49      325.45     53.98 o 
  14  14   9      181.03      243.67     65.23 o 
  15  14   9       50.22      -17.03     65.12 o 
   1  15   9       64.69       43.45     30.65 o 
   2  15   9       56.59       47.82     31.38 o 
   3  15   9       26.18       52.48     42.03 o 
   4  15   9      118.41      118.40     34.79 o 
   5  15   9       98.97       66.61     35.58 o 
   6  15   9      118.34       60.38     35.67 o 
   7  15   9        0.15       -4.15     34.82 o 
   8  15   9      184.85      149.93     47.32 o 
   9  15   9       18.35       42.93     48.07 o 
  10  15   9       29.37       -1.66     48.49 o 
  11  15   9        3.80       23.98     51.68 o 
  12  15   9        2.83      -10.70     53.80 o 
  13  15   9        0.40      -80.51     53.67 o 
  14  15   9       29.35      -10.55     53.62 o 
   0  16   9       52.13       14.94     59.94 o 
   1  16   9      861.76      815.97     58.36 o 
   2  16   9        2.77      -14.83     34.72 o 
   3  16   9       83.14        0.55     36.28 o 
   4  16   9      195.13      143.46     44.17 o 
   5  16   9      623.67      654.98     60.73 o 
   6  16   9      393.33      360.74     54.01 o 
   7  16   9     1384.96     1537.28    114.73 o 
   8  16   9       41.19       -0.97     46.96 o 
   9  16   9       18.11       32.28     48.34 o 
  10  16   9       39.51       10.60     51.32 o 
  11  16   9      739.70      902.44    126.10 o 
  12  16   9       41.26       32.43     57.61 o 
  13  16   9       97.41       77.71     61.72 o 
   1  17   9      161.02      167.78     54.16 o 
   2  17   9      347.72      315.91     58.82 o 
   3  17   9      838.81      919.40     96.74 o 
   4  17   9      236.00      147.45     57.31 o 
   5  17   9       12.09      -39.74     54.05 o 
   6  17   9        9.03      -44.79     50.05 o 
   7  17   9      235.03      126.68     68.62 o 
   8  17   9      225.16      223.12     75.48 o 
   9  17   9      276.96      149.71     72.48 o 
  10  17   9      161.28       81.46     72.69 o 
  11  17   9       42.12      -14.07     66.36 o 
  12  17   9       41.10       -7.00     73.10 o 
   0  18   9       20.64        2.71     68.24 o 
   1  18   9        2.80      -44.87     47.08 o 
   2  18   9       10.87      -14.20     48.57 o 
   3  18   9        1.17        6.78     50.27 o 
   4  18   9       34.70      -29.13     51.02 o 
   5  18   9       43.45      -49.71     52.91 o 
   6  18   9       13.31      -61.84     60.45 o 
   7  18   9       74.04       60.53     68.44 o 
   8  18   9        5.09      -84.50     63.87 o 
   9  18   9       18.20      -97.59     65.06 o 
  10  18   9        4.27      -98.87     65.91 o 
  11  18   9       26.29      -85.18     95.09 o 
   1  19   9       95.30       78.65     58.72 o 
   2  19   9      138.99      133.08     72.64 o 
   3  19   9      443.51      381.24     70.92 o 
   4  19   9      165.48      135.63     64.75 o 
   5  19   9      128.24      155.12     73.94 o 
   6  19   9       92.57       85.19     72.40 o 
   7  19   9        6.09      -13.66     66.31 o 
   8  19   9       18.04      -30.33     71.67 o 
   9  19   9      145.75       69.20     79.42 o 
   0  20   9      361.47      448.40    105.68 o 
   1  20   9      543.75      806.23     99.40 o 
   2  20   9      157.68      241.16     68.74 o 
   3  20   9      107.64      176.14     78.56 o 
   4  20   9        0.83      -74.42     64.53 o 
   5  20   9      154.04      116.40     78.10 o 
   6  20   9        0.95      -22.36     73.03 o 
   7  20   9       64.50        4.85    160.74 o 
   1  21   9       17.56      -71.30     68.28 o 
   2  21   9        1.38      -19.53     66.53 o 
   3  21   9        6.89      -35.73     89.41 o 
   0   0  10       61.66       76.88     30.19 o 
   1   0  10      413.47      383.57     29.02 o 
   2   0  10      625.55      654.73     35.28 o 
   3   0  10     1714.81     1920.74     53.41 o 
   4   0  10      779.75      682.28     36.45 o 
   5   0  10     1748.98     1791.58     54.33 o 
   6   0  10     9057.12     8458.89    124.22 o 
   7   0  10     8117.87     8053.92    166.05 o 
   8   0  10     2550.95     2561.33     69.60 o 
   9   0  10      480.06      482.83     38.10 o 
  10   0  10      749.78      671.09     43.95 o 
  11   0  10     5000.49     4744.34    126.27 o 
  12   0  10     2767.77     2901.53    104.23 o 
  13   0  10     1155.57     1015.41     73.07 o 
  14   0  10      373.25      226.03     82.54 o 
  15   0  10     1805.69     1702.73    105.31 o 
  16   0  10     1051.89     1041.20     96.65 o 
  17   0  10      425.55      346.40     79.75 o 
  18   0  10     1029.43     1413.13    118.59 o 
  19   0  10      101.85       88.03     66.85 o 
  20   0  10       68.03      142.83     75.02 o 
   1   1  10      300.45      325.11     25.64 o 
   2   1  10        8.23        1.75     12.86 o 
   3   1  10        4.43       -6.85     12.79 o 
   4   1  10     4746.65     4708.98     52.72 o 
   5   1  10      173.59      140.00     17.52 o 
   6   1  10      752.90      785.79     30.46 o 
   7   1  10       54.07      100.30     15.45 o 
   8   1  10     2848.28     2871.11     59.08 o 
   9   1  10       28.27       46.25     17.22 o 
  10   1  10     1043.70     1049.96     40.78 o 
  11   1  10      445.74      479.37     33.66 o 
  12   1  10      488.56      430.05     45.76 o 
  13   1  10      936.98      850.85     49.68 o 
  14   1  10      406.51      355.59     41.33 o 
  15   1  10      685.28      675.07     54.55 o 
  16   1  10      238.19      138.23     39.99 o 
  17   1  10       25.15       37.49     37.93 o 
  18   1  10       19.74      -25.76     52.49 o 
  19   1  10       46.98       47.42     46.68 o 
  20   1  10       70.52      107.92     56.17 o 
   0   2  10     6640.87     6412.33     97.91 o 
   1   2  10     4678.46     5124.83     60.94 o 
   2   2  10     1908.32     2011.16     38.43 o 
   3   2  10     1933.77     2168.95     40.22 o 
   4   2  10     1181.35     1047.55     29.66 o 
   5   2  10     8119.87     8309.94     96.55 o 
   6   2  10      956.50      910.27     27.02 o 
   7   2  10     4296.57     4391.46     57.85 o 
   8   2  10      892.47      787.94     27.56 o 
   9   2  10       18.54       -5.34     17.94 o 
  10   2  10     2305.84     2212.67     55.71 o 
  11   2  10     1486.91     1527.82     60.19 o 
  12   2  10     1041.31     1051.79     56.50 o 
  13   2  10       36.14       28.51     29.24 o 
  14   2  10      264.66      252.80     40.63 o 
  15   2  10      810.90      797.15     56.91 o 
  16   2  10      315.25      253.91     99.30 o 
  17   2  10        6.01        6.76     39.76 o 
  18   2  10      124.31      100.09     50.09 o 
  19   2  10        0.27      -54.59     43.11 o 
  20   2  10       12.77       -9.13     46.72 o 
   1   3  10      231.97      279.53     16.80 o 
   2   3  10    19160.39    19009.83    239.07 o 
   3   3  10     1162.22     1097.11     28.93 o 
   4   3  10    12741.94    12553.34     96.54 o 
   5   3  10     1469.91     1527.73     31.25 o 
   6   3  10     1438.23     1481.59     32.73 o 
   7   3  10     1685.03     1623.60     39.63 o 
   8   3  10     4545.58     4445.38     65.71 o 
   9   3  10     1753.01     1724.17     72.59 o 
  10   3  10     2888.16     2892.56     89.15 o 
  11   3  10       59.28       56.57     22.96 o 
  12   3  10      616.67      653.73     38.94 o 
  13   3  10      320.37      393.24     37.99 o 
  14   3  10     4528.82     4425.37    104.70 o 
  15   3  10       52.19       88.91     37.07 o 
  16   3  10     1312.04     1231.05     75.57 o 
  17   3  10        0.66       13.98     37.31 o 
  18   3  10      108.70       43.98     46.60 o 
  19   3  10       54.27      104.24     49.50 o 
  20   3  10      161.23      109.12     61.87 o 
   0   4  10     9234.58     8905.26    109.38 o 
   1   4  10     1463.20     1428.26     28.69 o 
   2   4  10       58.91       60.57     12.74 o 
   3   4  10     5412.80     5851.93     70.15 o 
   4   4  10      716.91      672.50     23.35 o 
   5   4  10      957.40     1070.63     26.90 o 
   6   4  10     7364.17     7036.40     76.29 o 
   7   4  10      505.89      514.86     25.62 o 
   8   4  10      104.20       71.28     18.13 o 
   9   4  10      118.61       76.82     19.45 o 
  10   4  10      386.01      353.68     30.28 o 
  11   4  10       48.50       25.22     23.66 o 
  12   4  10     2903.94     2809.75    105.36 o 
  13   4  10        9.64       20.70     27.86 o 
  14   4  10      224.34      224.87     35.39 o 
  15   4  10       11.27      -45.76     30.51 o 
  16   4  10       80.10       83.27     38.18 o 
  17   4  10      120.42      160.36     43.90 o 
  18   4  10        8.76       22.37     39.90 o 
  19   4  10       54.32        1.53     43.48 o 
  20   4  10       17.99      -48.40     47.70 o 
   1   5  10        0.72      -15.50     10.33 o 
   2   5  10       51.30       25.40     11.42 o 
   3   5  10      338.44      328.57     16.64 o 
   4   5  10     4392.94     4452.02     49.27 o 
   5   5  10      190.82      185.18     18.04 o 
   6   5  10       31.92       26.89     15.38 o 
   7   5  10     2389.48     2252.07     46.02 o 
   8   5  10     2792.22     2664.79     53.54 o 
   9   5  10      637.89      594.69     34.57 o 
  10   5  10      241.66      216.30     26.11 o 
  11   5  10        1.07       15.28     23.04 o 
  12   5  10       78.01       92.42     28.62 o 
  13   5  10       37.03       66.27     28.66 o 
  14   5  10       80.53       97.91     31.15 o 
  15   5  10       42.03        5.72     30.22 o 
  16   5  10      134.41      197.41     46.34 o 
  17   5  10       67.45       23.53     37.27 o 
  18   5  10       12.48       -9.48     41.62 o 
  19   5  10        2.47       16.15     47.36 o 
   0   6  10    19996.02    20438.33    191.07 o 
   1   6  10     7484.58     7516.84     73.28 o 
   2   6  10     4764.82     4960.94     73.92 o 
   3   6  10      174.29      198.60     16.41 o 
   4   6  10     1076.17      963.65     28.81 o 
   5   6  10     2888.25     2867.35     81.31 o 
   6   6  10     8933.07     9152.04    131.66 o 
   7   6  10      446.81      434.04     26.76 o 
   8   6  10      413.08      462.50     28.19 o 
   9   6  10     1757.19     1806.21     52.64 o 
  10   6  10      755.17      738.32     36.13 o 
  11   6  10     4200.25     4327.73     93.19 o 
  12   6  10     2239.53     2328.68     64.49 o 
  13   6  10      325.10      281.93     37.31 o 
  14   6  10      276.37      320.97     48.10 o 
  15   6  10       17.87       45.95     35.73 o 
  16   6  10       61.13      112.96     39.24 o 
  17   6  10       69.55       97.64     45.57 o 
  18   6  10       88.85      189.87     53.09 o 
  19   6  10       40.00       14.97     52.56 o 
   1   7  10       45.61       37.41     15.24 o 
   2   7  10      785.55      688.36     28.29 o 
   3   7  10     2340.86     2500.85     49.27 o 
   4   7  10     1309.15     1212.07     43.29 o 
   5   7  10       88.80       65.28     19.86 o 
   6   7  10      572.40      588.29     32.04 o 
   7   7  10     1093.80     1047.37     40.42 o 
   8   7  10      456.06      449.09     32.85 o 
   9   7  10      216.40      204.49     31.93 o 
  10   7  10      382.18      355.53     38.06 o 
  11   7  10       33.31       44.81     26.87 o 
  12   7  10        1.99      -30.47     27.99 o 
  13   7  10       34.50       51.63     31.77 o 
  14   7  10      464.43      437.08     45.69 o 
  15   7  10        0.58        5.03     35.35 o 
  16   7  10      127.71      114.39     41.49 o 
  17   7  10        2.01       10.71     40.10 o 
  18   7  10       44.15      -39.92     51.86 o 
  19   7  10        0.21       14.78     65.49 o 
   0   8  10     1235.97     1272.85     64.01 o 
   1   8  10     3879.41     3596.87     94.45 o 
   2   8  10      659.19      618.05     33.78 o 
   3   8  10       42.50       91.75     22.23 o 
   4   8  10      530.56      525.08     33.09 o 
   5   8  10      581.57      632.64     38.39 o 
   6   8  10     1216.53     1173.65     42.62 o 
   7   8  10       47.01       14.57     20.88 o 
   8   8  10      621.81      696.42     43.02 o 
   9   8  10       28.87       54.51     24.86 o 
  10   8  10      693.03      687.00     41.40 o 
  11   8  10      351.78      380.17     37.86 o 
  12   8  10     1699.21     1723.64     65.32 o 
  13   8  10      917.37      880.94     58.68 o 
  14   8  10      509.18      478.40     47.50 o 
  15   8  10        9.37      -38.04     33.06 o 
  16   8  10        1.07       16.79     36.12 o 
  17   8  10      119.13       87.42     48.08 o 
  18   8  10        1.67      -13.73     70.70 o 
   1   9  10       24.51       15.29     21.62 o 
   2   9  10     7409.90     7140.58    122.55 o 
   3   9  10     2496.80     2507.09     94.78 o 
   4   9  10     3579.73     3387.31     71.39 o 
   5   9  10      396.87      387.88     35.02 o 
   6   9  10       25.09       44.28     25.74 o 
   7   9  10       91.66       86.13     28.09 o 
   8   9  10     3606.60     3652.19     83.41 o 
   9   9  10      176.67      127.61     32.82 o 
  10   9  10      651.73      610.48     45.60 o 
  11   9  10       80.73       48.60     43.35 o 
  12   9  10       92.22       64.57     34.24 o 
  13   9  10       70.33      117.55     37.99 o 
  14   9  10     2380.59     2556.99     83.64 o 
  15   9  10      812.32      803.33     57.56 o 
  16   9  10      256.45      306.00     53.21 o 
  17   9  10       49.00       12.87     42.11 o 
  18   9  10      149.54      147.99     55.86 o 
   0  10  10     1450.78     1526.88     72.54 o 
   1  10  10      418.97      388.44     32.82 o 
   2  10  10       87.42       66.29     23.87 o 
   3  10  10     1032.50     1087.83     46.10 o 
   4  10  10      375.81      371.28     42.18 o 
   5  10  10      985.22      930.92     46.15 o 
   6  10  10     2731.28     2606.93     79.79 o 
   7  10  10      142.73      184.23     33.19 o 
   8  10  10      727.36      733.70     47.55 o 
   9  10  10       10.88       32.61     28.90 o 
  10  10  10       12.13       25.46     31.95 o 
  11  10  10      364.64      297.93     43.93 o 
  12  10  10      343.95      242.46     50.70 o 
  13  10  10        8.93        3.62     38.59 o 
  14  10  10      108.07       99.48     44.55 o 
  15  10  10       17.44       52.81     46.18 o 
  16  10  10      615.36      688.08     73.95 o 
  17  10  10       48.75       76.53     82.80 o 
   1  11  10      452.97      487.76     35.85 o 
   2  11  10      445.29      499.61     37.03 o 
   3  11  10      743.59      732.85     46.18 o 
   4  11  10       36.44       -1.24     28.62 o 
   5  11  10      189.01      141.43     34.06 o 
   6  11  10       90.55      102.73     31.58 o 
   7  11  10      771.31      705.99     46.71 o 
   8  11  10        4.35      -31.32     28.00 o 
   9  11  10       27.97       -2.57     30.08 o 
  10  11  10       45.95       65.35     32.45 o 
  11  11  10       57.75       98.01     36.78 o 
  12  11  10        0.36      -37.26     44.18 o 
  13  11  10       39.44       25.88     40.22 o 
  14  11  10      334.44      364.82     60.59 o 
  15  11  10        6.43       18.52     46.43 o 
  16  11  10      213.08      196.28     57.74 o 
  17  11  10        7.14        3.50     47.96 o 
   0  12  10      713.07      845.39     63.31 o 
   1  12  10     2899.90     2871.24     72.71 o 
   2  12  10      254.99      223.74     32.54 o 
   3  12  10      304.03      226.09     32.86 o 
   4  12  10     1500.26     1483.01     65.01 o 
   5  12  10      229.22      204.82     36.82 o 
   6  12  10     5246.96     5286.24    104.47 o 
   7  12  10        9.60       12.19     34.50 o 
   8  12  10      108.18      137.95     35.62 o 
   9  12  10      106.89       67.22     37.75 o 
  10  12  10      756.14      801.20     54.60 o 
  11  12  10      751.12      721.28     54.50 o 
  12  12  10      877.19      944.37     66.66 o 
  13  12  10      299.13      310.97     57.94 o 
  14  12  10       38.54        3.27     46.43 o 
  15  12  10        1.37      -40.16     46.36 o 
  16  12  10      387.74      385.75     66.19 o 
   1  13  10       72.83       -0.21     26.42 o 
   2  13  10      136.96      183.50     33.81 o 
   3  13  10      106.41      138.14     40.42 o 
   4  13  10      397.17      407.49     46.05 o 
   5  13  10     1365.99     1216.88     76.39 o 
   6  13  10      292.36      316.73     42.33 o 
   7  13  10       60.39       68.51     34.14 o 
   8  13  10      515.62      512.37     48.58 o 
   9  13  10       47.88       44.42     36.21 o 
  10  13  10      847.44     1088.03     88.67 o 
  11  13  10       34.34      -51.22     35.47 o 
  12  13  10       71.38       64.09     43.12 o 
  13  13  10        1.78      -42.97     45.67 o 
  14  13  10       29.17       16.34     48.68 o 
  15  13  10      120.72       63.75     53.61 o 
  16  13  10       12.71       13.75     51.96 o 
   0  14  10      524.08      401.37     56.17 o 
   1  14  10      833.80      741.46     47.29 o 
   2  14  10       21.55       34.55     29.99 o 
   3  14  10      557.33      527.03     49.40 o 
   4  14  10      926.44      981.32     60.02 o 
   5  14  10     2104.08     1968.94     71.47 o 
   6  14  10     1341.54     1413.91     64.83 o 
   7  14  10     1423.66     1377.82     64.62 o 
   8  14  10       13.50       27.42     36.05 o 
   9  14  10       63.89       54.36     36.03 o 
  10  14  10      260.60      214.91     45.42 o 
  11  14  10        5.41       -8.92     39.41 o 
  12  14  10      182.32      168.10     49.13 o 
  13  14  10       42.58       -3.23     47.14 o 
  14  14  10       13.55        1.02     49.52 o 
  15  14  10       22.90      -14.07     60.84 o 
   1  15  10      162.76      100.97     32.81 o 
   2  15  10      787.10      773.39     69.73 o 
   3  15  10     1257.72     1099.34     62.85 o 
   4  15  10     1403.54     1556.46     66.68 o 
   5  15  10     1204.11     1050.72     58.62 o 
   6  15  10        1.83      -19.49     34.34 o 
   7  15  10       43.72      -27.17     32.71 o 
   8  15  10      730.94      755.89     57.26 o 
   9  15  10      197.64      153.60     42.08 o 
  10  15  10      517.73      649.05     72.02 o 
  11  15  10      106.98       70.66     55.96 o 
  12  15  10       69.73      119.03     58.21 o 
  13  15  10      305.17      215.03     70.09 o 
  14  15  10      478.73      505.60     89.11 o 
   0  16  10      867.79      968.65     79.19 o 
   1  16  10      199.21      204.03     39.86 o 
   2  16  10      155.63      122.22     40.35 o 
   3  16  10       11.35      -46.69     41.56 o 
   4  16  10      652.74      597.06     57.19 o 
   5  16  10       13.42      -43.98     38.55 o 
   6  16  10      206.37      243.65     51.21 o 
   7  16  10       16.92       12.32     42.71 o 
   8  16  10        0.80       -3.17     44.67 o 
   9  16  10       95.13       43.69     51.12 o 
  10  16  10      206.44      249.51     61.56 o 
  11  16  10       19.18      -73.49     48.99 o 
  12  16  10      259.17      299.32     71.16 o 
  13  16  10        1.22       58.96     70.66 o 
   1  17  10        1.78        3.31     54.36 o 
   2  17  10      326.82      312.45     71.76 o 
   3  17  10       16.70       49.91     59.54 o 
   4  17  10      120.87       34.89     53.70 o 
   5  17  10        8.81      -53.31     50.20 o 
   6  17  10      118.29       36.43     46.82 o 
   7  17  10        0.88      -39.79     44.69 o 
   8  17  10        4.22      -26.66     49.87 o 
   9  17  10      116.90      124.81     60.02 o 
  10  17  10       15.24      -34.25     54.67 o 
  11  17  10        9.39       29.75     60.73 o 
  12  17  10        0.29      -84.87     65.43 o 
   0  18  10      296.24      382.66     90.42 o 
   1  18  10       41.50      -33.65     59.67 o 
   2  18  10      318.53      359.90     80.55 o 
   3  18  10        9.27       -8.95     52.32 o 
   4  18  10      101.89       76.01     57.41 o 
   5  18  10      261.28      317.30     69.56 o 
   6  18  10      719.49      790.40     82.67 o 
   7  18  10       28.10       -9.97     63.28 o 
   8  18  10      236.88      277.07     82.55 o 
   9  18  10        0.04      -69.04     65.91 o 
  10  18  10      123.20        4.52     71.29 o 
   1  19  10        7.65      -68.30     62.63 o 
   2  19  10       31.25       45.41     68.21 o 
   3  19  10       76.51       37.80     57.85 o 
   4  19  10      198.38      199.66     67.91 o 
   5  19  10       47.10      -70.38     61.99 o 
   6  19  10       17.01      -45.43     92.96 o 
   7  19  10       35.31      -70.67     65.78 o 
   8  19  10       83.61      -24.07     72.35 o 
   0  20  10      216.64      357.30    159.02 o 
   1  20  10       39.95       -2.04     89.51 o 
   2  20  10       24.98      -32.77     62.76 o 
   3  20  10       28.24       38.15     65.08 o 
   4  20  10      120.92       48.59     77.32 o 
   5  20  10        0.28      -17.44     69.90 o 
   6  20  10      152.20       84.83    274.60 o 
   1  21  10       13.56      -99.35     81.25 o 
   1   1  11       11.15       18.66     14.15 o 
   2   1  11     1872.78     1634.54     36.90 o 
   3   1  11     4546.59     4553.72     60.23 o 
   4   1  11     6579.26     6084.80     68.63 o 
   5   1  11     1263.94     1331.90     30.15 o 
   6   1  11     2790.45     2964.05     51.40 o 
   7   1  11      190.09      180.56     24.09 o 
   8   1  11     5633.15     5458.27     83.88 o 
   9   1  11     1268.51     1240.28     42.68 o 
  10   1  11     3107.09     3101.94     80.83 o 
  11   1  11       17.97       -3.73     21.38 o 
  12   1  11       30.93       13.74     26.33 o 
  13   1  11      126.59      102.30     32.00 o 
  14   1  11     3697.58     3561.75     89.08 o 
  15   1  11      558.44      520.61     47.44 o 
  16   1  11      619.59      630.20     83.88 o 
  17   1  11       66.81       25.10     39.78 o 
  18   1  11      148.75      132.03     48.82 o 
  19   1  11      124.69       54.87     51.26 o 
  20   1  11      307.01      295.81     63.27 o 
   0   2  11    13681.01    13164.40    211.18 o 
   1   2  11      215.34      226.19     19.48 o 
   2   2  11     2620.26     2448.16     49.34 o 
   3   2  11     1564.62     1585.66     42.23 o 
   4   2  11     2888.27     2946.95     43.59 o 
   5   2  11     1096.04     1168.60     29.87 o 
   6   2  11     9938.81     9546.10     87.80 o 
   7   2  11      474.96      444.86     33.51 o 
   8   2  11      620.33      651.15     33.09 o 
   9   2  11     1356.25     1342.14     44.44 o 
  10   2  11      750.34      741.10     37.06 o 
  11   2  11     1270.08     1255.77     47.32 o 
  12   2  11     4663.48     4668.06     84.97 o 
  13   2  11       12.22       -8.89     27.59 o 
  14   2  11      431.77      467.20     44.39 o 
  15   2  11        2.68      -38.15     32.13 o 
  16   2  11      725.14      775.78     83.26 o 
  17   2  11       34.41       39.69     37.71 o 
  18   2  11      501.91      509.25     58.99 o 
  19   2  11        5.96      -13.81     47.28 o 
  20   2  11        0.62      -37.86     50.09 o 
   1   3  11     5055.37     5451.88     98.99 o 
   2   3  11      308.31      313.59     20.94 o 
   3   3  11     3255.91     3406.65     51.66 o 
   4   3  11     1165.59     1235.69     44.09 o 
   5   3  11       16.23       -2.76     13.17 o 
   6   3  11      539.69      681.20     25.22 o 
   7   3  11     1720.70     1647.11     45.19 o 
   8   3  11      503.01      512.47     31.04 o 
   9   3  11     1233.66     1159.94     42.69 o 
  10   3  11       13.81       34.05     21.23 o 
  11   3  11      641.31      552.76     49.56 o 
  12   3  11     1551.15     1494.63     52.60 o 
  13   3  11      198.18      157.64     32.68 o 
  14   3  11        8.29       52.47     34.37 o 
  15   3  11      118.47       82.82     37.71 o 
  16   3  11      191.33      152.68     41.14 o 
  17   3  11        5.34      -51.78     34.52 o 
  18   3  11        7.37       44.77     41.61 o 
  19   3  11       79.35       80.95     46.94 o 
   0   4  11     1393.52     1182.58     39.38 o 
   1   4  11     1727.16     1945.66     34.08 o 
   2   4  11      296.77      218.88     19.35 o 
   3   4  11       62.30       62.52     15.00 o 
   4   4  11    10375.96    10392.17     93.52 o 
   5   4  11      450.19      426.88     20.51 o 
   6   4  11    18402.41    18567.55    144.67 o 
   7   4  11      197.75      223.64     27.77 o 
   8   4  11     2019.85     2034.00     51.10 o 
   9   4  11       63.33       61.56     21.46 o 
  10   4  11      452.16      496.46     33.98 o 
  11   4  11        0.35       -4.21     22.86 o 
  12   4  11     1973.41     1972.89     77.92 o 
  13   4  11      217.77      261.14     35.46 o 
  14   4  11       45.64       71.68     31.59 o 
  15   4  11       89.79      119.66     37.99 o 
  16   4  11      314.99      385.18     50.99 o 
  17   4  11       32.13       -6.02     37.60 o 
  18   4  11      224.96      344.21     52.26 o 
  19   4  11      106.50      155.06     49.44 o 
   1   5  11      471.50      484.97     21.93 o 
   2   5  11    12468.80    12579.63     96.76 o 
   3   5  11     1237.57     1309.32     35.69 o 
   4   5  11     7341.16     7127.65     73.80 o 
   5   5  11     1307.86     1369.89     51.01 o 
   6   5  11      267.39      213.31     20.79 o 
   7   5  11       54.77       48.60     17.95 o 
   8   5  11     4794.93     4838.69     65.53 o 
   9   5  11        3.79      -22.02     19.16 o 
  10   5  11     1080.71     1101.21     64.66 o 
  11   5  11      132.42       98.01     27.78 o 
  12   5  11      208.33      196.10     32.66 o 
  13   5  11        6.11       -0.17     28.05 o 
  14   5  11     1242.00     1250.78     64.35 o 
  15   5  11      117.62      151.58     42.84 o 
  16   5  11      151.64      167.77     47.42 o 
  17   5  11        1.33      -66.53     45.56 o 
  18   5  11       13.91       13.82     43.11 o 
  19   5  11        9.26      -18.03     58.87 o 
   0   6  11        9.15       63.45     19.20 o 
   1   6  11      259.93      310.27     17.48 o 
   2   6  11       78.01       64.91     15.93 o 
   3   6  11        7.12       -5.42     12.12 o 
   4   6  11      137.71      213.23     20.19 o 
   5   6  11        0.60      -18.42     14.68 o 
   6   6  11      492.88      475.84     35.41 o 
   7   6  11       23.67       44.85     19.48 o 
   8   6  11      743.51      697.44     33.05 o 
   9   6  11       69.85       34.53     26.84 o 
  10   6  11      158.01      113.58     29.91 o 
  11   6  11      396.40      465.78     41.41 o 
  12   6  11       15.72       30.63     29.48 o 
  13   6  11        4.54      -25.98     34.36 o 
  14   6  11       47.48       58.45     34.39 o 
  15   6  11      426.93      279.28     46.68 o 
  16   6  11       67.17       90.71     45.31 o 
  17   6  11      392.50      380.88     61.50 o 
  18   6  11        4.65      -10.15     45.70 o 
  19   6  11       74.10       33.87     49.06 o 
   1   7  11     1094.79     1147.32     47.57 o 
   2   7  11     7531.73     7424.33    106.53 o 
   3   7  11      872.53     1075.70     40.83 o 
   4   7  11     4575.43     4656.68     92.62 o 
   5   7  11      157.12      124.32     22.12 o 
   6   7  11      228.89      259.22     26.77 o 
   7   7  11        8.04       -9.51     20.65 o 
   8   7  11     1314.02     1378.98     47.85 o 
   9   7  11        0.90        5.32     23.35 o 
  10   7  11     1305.11     1326.58     56.28 o 
  11   7  11      383.90      374.87     39.56 o 
  12   7  11       40.64       37.52     32.05 o 
  13   7  11       15.51        6.19     31.82 o 
  14   7  11     1552.21     1554.61     67.99 o 
  15   7  11       71.10       16.97     37.57 o 
  16   7  11      579.95      676.88     60.62 o 
  17   7  11       19.47       19.46     47.57 o 
  18   7  11       93.39      148.73     55.17 o 
   0   8  11     2443.76     2194.92     81.37 o 
   1   8  11      283.70      312.17     28.57 o 
   2   8  11     3502.23     3427.92     72.51 o 
   3   8  11        6.10       16.70     24.09 o 
   4   8  11     4119.89     3912.90     87.78 o 
   5   8  11        5.24        8.16     22.45 o 
   6   8  11    10848.99    11023.79    142.09 o 
   7   8  11      480.18      420.04     37.32 o 
   8   8  11       25.02       -8.80     24.70 o 
   9   8  11      181.90      246.93     31.72 o 
  10   8  11      468.48      477.59     41.97 o 
  11   8  11       71.68       69.91     32.25 o 
  12   8  11     2368.46     2468.23     92.52 o 
  13   8  11       40.60       90.17     35.73 o 
  14   8  11       37.46        2.67     34.39 o 
  15   8  11      459.83      342.59     47.84 o 
  16   8  11      779.90      806.04     65.66 o 
  17   8  11       60.08       89.17     46.12 o 
  18   8  11      334.96      388.25     73.46 o 
   1   9  11       66.13       14.55     22.26 o 
   2   9  11      100.45       84.27     24.05 o 
   3   9  11      181.80      184.39     33.28 o 
   4   9  11        1.90       39.34     28.39 o 
   5   9  11      285.91      328.48     34.26 o 
   6   9  11        6.92       20.46     25.85 o 
   7   9  11      680.87      603.02     42.69 o 
   8   9  11       61.29       41.31     28.00 o 
   9   9  11      287.92      273.57     37.98 o 
  10   9  11       51.44       54.46     35.24 o 
  11   9  11        9.37       34.79     34.14 o 
  12   9  11      142.89      139.57     41.08 o 
  13   9  11        8.68       24.14     38.54 o 
  14   9  11       24.57      -13.76     39.04 o 
  15   9  11        4.16        2.16     40.98 o 
  16   9  11        1.75       35.14     52.74 o 
  17   9  11        5.75       37.30     55.24 o 
  18   9  11        1.05        9.82     52.51 o 
   0  10  11     8300.20     8347.15    333.78 o 
   1  10  11     1232.25     1215.09     58.62 o 
   2  10  11     1011.71     1119.97     47.30 o 
   3  10  11       36.32       60.59     29.63 o 
   4  10  11     1694.34     1619.06     62.99 o 
   5  10  11        7.24      -31.40     24.54 o 
   6  10  11     1239.20     1356.40     67.86 o 
   7  10  11       71.83       24.01     30.92 o 
   8  10  11      159.75      159.94     34.28 o 
   9  10  11        2.89      -18.98     29.37 o 
  10  10  11      731.93      800.81     52.74 o 
  11  10  11      148.89      155.76     41.78 o 
  12  10  11     2059.17     2239.39    106.88 o 
  13  10  11       16.08      -27.71     35.68 o 
  14  10  11      278.38      279.52     50.66 o 
  15  10  11        0.01       20.62     43.19 o 
  16  10  11      372.42      449.78     66.17 o 
  17  10  11       44.65       32.56     53.44 o 
   1  11  11      347.23      315.37     34.14 o 
   2  11  11     1023.89      982.49     52.96 o 
   3  11  11       23.91       12.71     32.15 o 
   4  11  11     1695.92     1695.68     85.05 o 
   5  11  11      672.25      566.09     43.66 o 
   6  11  11      127.01       66.95     31.24 o 
   7  11  11      245.73      229.59     36.63 o 
   8  11  11       59.31       36.41     28.41 o 
   9  11  11       16.21        5.67     31.23 o 
  10  11  11      316.10      336.51     46.02 o 
  11  11  11       31.06      -21.62     35.09 o 
  12  11  11       77.78       44.53     40.38 o 
  13  11  11       48.80      112.17     44.74 o 
  14  11  11     1856.92     1875.62    120.46 o 
  15  11  11        1.39      -75.09     71.83 o 
  16  11  11      565.22      628.84     74.71 o 
  17  11  11       13.23       22.51     51.80 o 
   0  12  11     1200.19     1174.47     79.93 o 
   1  12  11      260.22      232.32     33.58 o 
   2  12  11     1432.02     1255.56     93.19 o 
   3  12  11      633.23      612.26     48.86 o 
   4  12  11      570.12      502.05     47.66 o 
   5  12  11      813.35      744.78     48.55 o 
   6  12  11      686.10      691.08     49.58 o 
   7  12  11       51.18       19.69     31.12 o 
   8  12  11      163.36       99.52     35.58 o 
   9  12  11        0.14      -13.26     32.54 o 
  10  12  11        3.34      -11.72     33.37 o 
  11  12  11      128.55      139.07     44.74 o 
  12  12  11      165.25      137.79     44.62 o 
  13  12  11        0.02       -2.25     41.06 o 
  14  12  11      103.00       37.59     48.02 o 
  15  12  11       10.14       83.93     59.29 o 
  16  12  11        1.54      -33.11     48.49 o 
   1  13  11      162.05      177.28     34.35 o 
   2  13  11     1869.87     1965.06     73.10 o 
   3  13  11      132.29      151.98     38.97 o 
   4  13  11     1519.41     1569.24     69.45 o 
   5  13  11        3.12       18.56     32.46 o 
   6  13  11      160.75      140.27     37.53 o 
   7  13  11      273.49      261.90     42.54 o 
   8  13  11     1551.43     1457.53     66.24 o 
   9  13  11       19.16      -11.21     33.92 o 
  10  13  11      131.47      179.18     41.93 o 
  11  13  11        5.23       21.28     41.21 o 
  12  13  11      130.59       94.55     44.68 o 
  13  13  11      108.89       91.05     50.29 o 
  14  13  11      562.73      655.64     96.27 o 
  15  13  11       46.32       59.07     53.60 o 
   0  14  11     1802.04     1634.22    118.26 o 
   1  14  11       18.75       20.63     33.93 o 
   2  14  11      826.86      742.05     54.18 o 
   3  14  11      415.58      410.83     47.67 o 
   4  14  11      446.38      506.29     71.68 o 
   5  14  11      136.04      100.99     36.84 o 
   6  14  11     2714.99     3000.78     98.15 o 
   7  14  11      129.43      111.42     38.56 o 
   8  14  11      613.02      664.83     53.51 o 
   9  14  11       27.18       29.12     36.30 o 
  10  14  11      429.49      546.95     76.01 o 
  11  14  11       45.42       74.01     41.02 o 
  12  14  11      354.58      336.22     60.22 o 
  13  14  11       45.79       36.60     52.35 o 
  14  14  11        2.31      -35.24     47.62 o 
   1  15  11      148.50      117.62     38.79 o 
   2  15  11        0.09       -2.51     34.16 o 
   3  15  11        0.26      -15.33     35.25 o 
   4  15  11      294.86      272.24     42.45 o 
   5  15  11       28.80       33.54     34.91 o 
   6  15  11       37.16       22.48     40.72 o 
   7  15  11      138.08      120.82     41.40 o 
   8  15  11       28.30       20.24     37.15 o 
   9  15  11      113.58      109.00     42.15 o 
  10  15  11        7.28        4.75     41.02 o 
  11  15  11       43.12      -17.16     40.74 o 
  12  15  11        1.74       12.83     61.20 o 
  13  15  11       26.22       85.56     67.73 o 
   0  16  11     1545.40     1399.22    254.23 o 
   1  16  11       34.76       10.62     35.97 o 
   2  16  11      530.51      524.69     53.49 o 
   3  16  11       78.74       25.70     40.21 o 
   4  16  11      262.20      281.10     45.50 o 
   5  16  11        1.14        0.55     35.81 o 
   6  16  11     1170.04     1216.51     74.48 o 
   7  16  11       39.14       98.71     46.72 o 
   8  16  11      118.14      105.88     51.45 o 
   9  16  11        5.64       18.57     51.57 o 
  10  16  11      325.66      377.10     68.82 o 
  11  16  11       75.72       49.01     58.02 o 
  12  16  11      390.25      462.07     88.94 o 
   1  17  11       14.96        0.08     56.59 o 
   2  17  11      688.66      665.88     85.57 o 
   3  17  11       83.13      -19.66     58.87 o 
   4  17  11      724.19      706.76     64.63 o 
   5  17  11       15.45       36.27     45.29 o 
   6  17  11       54.52       51.05     46.94 o 
   7  17  11       20.11      -22.68     48.49 o 
   8  17  11      349.79      551.30     74.51 o 
   9  17  11       87.48       71.74     75.45 o 
  10  17  11      187.98      142.68     65.00 o 
  11  17  11        3.08      -37.61     57.64 o 
   0  18  11       12.90       11.29    107.48 o 
   1  18  11       21.70       16.28     80.28 o 
   2  18  11        2.96      -16.73     62.01 o 
   3  18  11       24.24      -43.77     51.50 o 
   4  18  11        0.05      -37.83     54.65 o 
   5  18  11        1.59      -87.20     59.65 o 
   6  18  11       39.66       45.47     59.69 o 
   7  18  11       22.00      -84.20     63.79 o 
   8  18  11       41.58       20.36     72.92 o 
   9  18  11       13.02      -24.34     71.88 o 
   1  19  11       16.75       40.79     84.52 o 
   2  19  11      203.81      230.93     99.78 o 
   3  19  11       84.49       58.38     61.48 o 
   4  19  11      415.99      325.75     71.61 o 
   5  19  11       46.59       16.16     62.64 o 
   6  19  11       25.06      -93.83     62.55 o 
   7  19  11       14.30      -38.16     78.81 o 
   0  20  11      209.07      223.80    147.24 o 
   1  20  11       24.62      -24.70     91.27 o 
   2  20  11       31.16       88.17     75.95 o 
   3  20  11        0.80      -30.89     70.67 o 
   4  20  11      260.00      196.31     74.45 o 
   5  20  11        1.38       47.83     95.95 o 
   0   0  12      283.40      444.92     77.79 o 
   2   0  12     1998.47     1892.62     57.47 o 
   3   0  12      264.59      304.90     31.03 o 
   4   0  12      239.07      266.68     36.34 o 
   5   0  12    21911.57    22799.47    248.51 o 
   6   0  12     9867.70     9889.66    173.77 o 
   7   0  12      502.04      487.27     34.24 o 
   8   0  12      459.26      478.14     46.68 o 
   9   0  12      220.98      232.47     34.63 o 
  10   0  12     1278.76     1207.26     69.79 o 
  11   0  12      292.09      335.18     89.99 o 
  12   0  12     3412.53     3379.61    114.93 o 
  13   0  12      531.83      625.71     68.47 o 
  14   0  12     1268.03     1216.72     83.35 o 
  15   0  12      187.38       70.80     48.16 o 
  16   0  12      373.30      370.41     88.00 o 
  17   0  12      154.15      281.52     64.71 o 
  18   0  12      262.82      233.60     79.58 o 
  19   0  12      220.83      329.08     85.12 o 
   1   1  12     1314.26     1373.90     35.46 o 
   2   1  12      799.18      720.27     36.03 o 
   3   1  12     3074.42     3232.49     52.83 o 
   4   1  12     1386.21     1422.92     46.98 o 
   5   1  12       54.83       52.48     17.65 o 
   6   1  12     2783.32     2840.97     52.32 o 
   7   1  12      224.12      209.96     22.35 o 
   8   1  12      784.93      736.64     35.43 o 
   9   1  12     1887.65     1808.08     50.68 o 
  10   1  12        5.89      -11.56     19.78 o 
  11   1  12      686.77      522.36     40.56 o 
  12   1  12       15.00       32.18     28.66 o 
  13   1  12     1016.05      915.75     51.57 o 
  14   1  12      313.80      370.59     43.30 o 
  15   1  12      325.48      296.30     42.76 o 
  16   1  12       25.14       21.96     35.18 o 
  17   1  12        6.34       51.91     40.36 o 
  18   1  12        0.29       34.69     45.94 o 
  19   1  12       59.96      131.19     55.13 o 
   0   2  12      956.30      865.34     42.32 o 
   1   2  12      213.80      372.37     23.16 o 
   2   2  12       94.23       86.35     17.36 o 
   3   2  12      138.58      134.02     18.74 o 
   4   2  12      415.91      497.24     21.57 o 
   5   2  12     7696.94     7836.00    103.71 o 
   6   2  12     2507.95     2369.55     48.21 o 
   7   2  12      215.35      173.06     23.25 o 
   8   2  12        9.92       38.87     20.01 o 
   9   2  12       38.11       24.36     21.48 o 
  10   2  12     1769.14     1793.47     67.73 o 
  11   2  12       16.42       10.18     23.48 o 
  12   2  12     1650.46     1541.64     59.58 o 
  13   2  12       20.72       10.07     29.02 o 
  14   2  12        8.78       24.81     36.54 o 
  15   2  12        3.85       52.00     35.79 o 
  16   2  12      126.97      110.71     40.21 o 
  17   2  12      389.38      417.55     72.82 o 
  18   2  12       48.05       31.29     42.04 o 
  19   2  12      153.89       99.34     50.89 o 
   1   3  12     1788.76     1791.24     47.06 o 
   2   3  12    12301.01    12765.40    145.41 o 
   3   3  12     6608.70     6651.81     76.75 o 
   4   3  12     3601.35     3539.41     50.52 o 
   5   3  12      192.02      196.67     26.41 o 
   6   3  12      107.21      144.87     22.56 o 
   7   3  12     1696.85     1764.96     48.36 o 
   8   3  12     3225.98     3241.96     71.97 o 
   9   3  12     5178.12     5096.22     89.94 o 
  10   3  12     1417.77     1340.67     49.67 o 
  11   3  12      302.83      316.28     32.16 o 
  12   3  12       18.17       15.94     25.31 o 
  13   3  12      325.28      232.87     37.33 o 
  14   3  12     1258.43     1337.02     67.72 o 
  15   3  12     1301.37     1210.63     66.31 o 
  16   3  12       92.06      123.67     41.47 o 
  17   3  12       54.61       53.71     40.08 o 
  18   3  12       83.40      113.49     47.34 o 
  19   3  12      271.22      235.32     52.93 o 
   0   4  12      602.42      658.65     31.84 o 
   1   4  12      971.19     1130.77     32.61 o 
   2   4  12     1072.33     1124.69     30.66 o 
   3   4  12       27.78       -3.98     14.31 o 
   4   4  12     3607.83     3548.10     52.73 o 
   5   4  12     5102.96     5225.38     72.70 o 
   6   4  12     4718.67     4651.88     74.11 o 
   7   4  12     6647.06     6596.80    109.86 o 
   8   4  12      253.10      245.62     27.53 o 
   9   4  12       35.06       32.00     21.72 o 
  10   4  12      127.15      149.75     27.09 o 
  11   4  12        4.67      -17.64     22.72 o 
  12   4  12       90.41       87.38     28.89 o 
  13   4  12       69.00       21.91     28.72 o 
  14   4  12       13.29        0.66     32.08 o 
  15   4  12       23.61       -0.88     34.22 o 
  16   4  12      354.38      352.40     49.74 o 
  17   4  12       79.69       77.30     41.77 o 
  18   4  12      243.00      352.00     60.58 o 
  19   4  12        9.88       -7.56     51.08 o 
   1   5  12      546.66      525.19     21.52 o 
   2   5  12      340.35      329.54     21.08 o 
   3   5  12      520.92      568.18     24.35 o 
   4   5  12     3319.82     3171.32     55.11 o 
   5   5  12       11.04        0.75     15.35 o 
   6   5  12       97.85       85.05     18.59 o 
   7   5  12      317.73      387.88     28.29 o 
   8   5  12      364.37      392.43     29.22 o 
   9   5  12       40.17       14.12     20.17 o 
  10   5  12        3.60      -34.71     23.14 o 
  11   5  12      896.78      856.09     68.23 o 
  12   5  12      288.77      216.66     33.93 o 
  13   5  12       64.49      109.07     36.84 o 
  14   5  12      244.39      271.33     43.98 o 
  15   5  12      134.22       38.63     42.15 o 
  16   5  12       76.88       82.35     44.70 o 
  17   5  12       17.84       23.27     45.03 o 
  18   5  12        3.42       38.86     50.16 o 
  19   5  12       28.91       50.93     51.70 o 
   0   6  12     1528.44     1466.08     56.25 o 
   1   6  12     1994.47     2028.47     47.66 o 
   2   6  12       79.54       69.71     15.15 o 
   3   6  12       92.89       67.05     20.76 o 
   4   6  12     8734.53     8718.75    105.64 o 
   5   6  12     1564.75     1684.58     44.43 o 
   6   6  12     8551.54     8688.95    112.45 o 
   7   6  12     2724.09     2727.18     69.15 o 
   8   6  12      175.69      176.77     31.69 o 
   9   6  12       82.64       57.72     26.86 o 
  10   6  12      612.39      654.93     45.20 o 
  11   6  12      115.87       64.37     30.79 o 
  12   6  12      725.52      835.45     55.31 o 
  13   6  12      888.80      930.90     58.63 o 
  14   6  12       32.46       32.49     33.99 o 
  15   6  12       31.90      -20.86     34.29 o 
  16   6  12      553.04      528.78     63.11 o 
  17   6  12      108.64      111.54     50.23 o 
  18   6  12      815.48      908.17     80.33 o 
   1   7  12       16.76       18.27     21.20 o 
   2   7  12      203.72      180.53     34.46 o 
   3   7  12      236.71      234.86     32.60 o 
   4   7  12      224.35      268.70     34.35 o 
   5   7  12      390.52      318.66     28.03 o 
   6   7  12      898.75      837.60     38.71 o 
   7   7  12      112.12      153.07     35.75 o 
   8   7  12       97.44      122.64     29.44 o 
   9   7  12       21.79      -16.34     36.31 o 
  10   7  12      373.10      350.63     38.79 o 
  11   7  12      253.81      185.64     36.36 o 
  12   7  12      129.82      105.14     34.14 o 
  13   7  12      227.25      173.04     38.64 o 
  14   7  12       14.59       13.56     34.68 o 
  15   7  12      399.56      391.25     54.63 o 
  16   7  12       74.23      152.78     44.01 o 
  17   7  12       28.38       -0.38     44.32 o 
  18   7  12        3.69      -30.65     49.16 o 
   0   8  12     1038.48      996.08     60.21 o 
   1   8  12      452.41      410.12     36.72 o 
   2   8  12      209.31      212.62     32.01 o 
   3   8  12      267.84      209.53     34.67 o 
   4   8  12      104.96      112.17     30.42 o 
   5   8  12     1692.57     1661.46     62.39 o 
   6   8  12     1234.93     1280.42     51.85 o 
   7   8  12     1486.17     1556.37     80.74 o 
   8   8  12     1159.19     1083.71     58.46 o 
   9   8  12      618.76      673.39     75.38 o 
  10   8  12       32.45       30.33     35.34 o 
  11   8  12      421.87      471.36     44.36 o 
  12   8  12      189.44      216.72     39.49 o 
  13   8  12       60.86       97.20     36.10 o 
  14   8  12       32.38       95.15     38.03 o 
  15   8  12       92.61      121.06     43.04 o 
  16   8  12      563.11      479.61     57.65 o 
  17   8  12        6.83       50.29     50.82 o 
  18   8  12      399.31      465.67     79.35 o 
   1   9  12      529.85      592.88     43.18 o 
   2   9  12     3949.71     4000.01    114.36 o 
   3   9  12     3006.89     3008.95     80.69 o 
   4   9  12     1905.02     1973.55     69.39 o 
   5   9  12     1384.20     1360.20     63.18 o 
   6   9  12      101.92       76.81     28.02 o 
   7   9  12     1972.79     1798.96     62.64 o 
   8   9  12      484.60      602.42     44.66 o 
   9   9  12     1023.96     1029.15     85.25 o 
  10   9  12     1240.15     1250.53     66.75 o 
  11   9  12        4.67       17.60     36.38 o 
  12   9  12      114.13      105.02     57.91 o 
  13   9  12     1572.73     1427.21     75.77 o 
  14   9  12      876.17      932.34    115.24 o 
  15   9  12      421.00      488.65     58.15 o 
  16   9  12      250.08      306.17     59.77 o 
  17   9  12        9.86       51.69     56.91 o 
   0  10  12      800.97      808.34     62.55 o 
   1  10  12     2321.02     2193.14    137.06 o 
   2  10  12     1322.12     1381.88     59.45 o 
   3  10  12     1916.62     2006.56     70.92 o 
   4  10  12        1.79      -35.79     29.36 o 
   5  10  12       25.47       54.23     28.17 o 
   6  10  12      104.36      102.81     30.04 o 
   7  10  12        2.71       -3.45     27.77 o 
   8  10  12      265.57      160.39     37.09 o 
   9  10  12      206.18      133.98     41.58 o 
  10  10  12     2048.93     2139.14    139.77 o 
  11  10  12       51.76       76.29     40.73 o 
  12  10  12     1223.95     1211.63     71.65 o 
  13  10  12      118.04       52.49     43.48 o 
  14  10  12      275.54      425.56     56.73 o 
  15  10  12       60.85       36.19     43.92 o 
  16  10  12       16.05       -0.57     51.11 o 
  17  10  12      268.18      165.90     67.19 o 
   1  11  12        0.66       -5.64     27.58 o 
   2  11  12     1766.17     1799.04     67.85 o 
   3  11  12      101.96       67.64     33.31 o 
   4  11  12      151.23      119.47     35.45 o 
   5  11  12       84.11       58.26     31.34 o 
   6  11  12       50.86       52.84     30.76 o 
   7  11  12       33.42       25.97     30.22 o 
   8  11  12      108.16       47.16     32.75 o 
   9  11  12      101.49       63.55     37.03 o 
  10  11  12       49.90       14.04     36.68 o 
  11  11  12       31.27      -10.08     66.63 o 
  12  11  12       29.27       26.32     42.12 o 
  13  11  12      365.30      323.51     53.22 o 
  14  11  12      162.71      160.25     48.38 o 
  15  11  12       94.21      120.15     54.99 o 
  16  11  12      215.85      199.72     58.80 o 
   0  12  12      571.93      547.90     78.07 o 
   1  12  12     2156.08     2156.65     75.57 o 
   2  12  12      554.04      510.88     48.08 o 
   3  12  12      618.52      542.37     48.40 o 
   4  12  12      605.76      652.26     52.32 o 
   5  12  12      354.38      323.26     40.62 o 
   6  12  12     2761.97     3002.18     92.69 o 
   7  12  12       82.44      117.06     35.25 o 
   8  12  12       91.51       15.20     34.65 o 
   9  12  12      991.25      937.62     59.92 o 
  10  12  12      679.45      648.77     60.79 o 
  11  12  12      749.87      861.23     65.62 o 
  12  12  12      475.11      613.61     62.84 o 
  13  12  12      308.51      318.28     55.19 o 
  14  12  12      141.99      209.29     59.65 o 
  15  12  12       15.97       29.10     50.19 o 
   1  13  12      318.21      238.69     39.97 o 
   2  13  12      567.64      596.55     63.38 o 
   3  13  12      872.30      782.52     64.47 o 
   4  13  12      773.20      689.46     54.91 o 
   5  13  12       47.91       70.20     35.48 o 
   6  13  12     1108.24     1106.38     59.27 o 
   7  13  12      188.83      180.56     43.64 o 
   8  13  12      132.64       72.30     38.84 o 
   9  13  12      117.68      181.24     42.54 o 
  10  13  12        1.92       13.10     39.07 o 
  11  13  12       52.30       68.98     43.35 o 
  12  13  12      105.89      100.49     47.42 o 
  13  13  12       14.37       41.11     50.63 o 
  14  13  12      377.69      295.08     63.38 o 
  15  13  12       29.94       34.93     51.43 o 
   0  14  12     1910.65     1786.57    166.38 o 
   1  14  12        5.32        8.15     38.31 o 
   2  14  12      341.60      362.65     47.96 o 
   3  14  12     1111.41      975.85     62.69 o 
   4  14  12      173.38      152.10     42.18 o 
   5  14  12      498.03      428.49     47.69 o 
   6  14  12      185.92      146.83     39.13 o 
   7  14  12      375.37      269.68     44.31 o 
   8  14  12        0.82      -44.49     35.71 o 
   9  14  12       18.80      -37.98     35.79 o 
  10  14  12      425.47      427.16     55.81 o 
  11  14  12        8.85       47.11     45.06 o 
  12  14  12      341.43      345.68     62.05 o 
  13  14  12       13.73       57.83     59.04 o 
  14  14  12       21.03      -27.57     56.74 o 
   1  15  12      194.31      199.55     49.35 o 
   2  15  12     1019.77      929.93     61.92 o 
   3  15  12      591.60      561.06     64.06 o 
   4  15  12     1074.64     1020.81     59.59 o 
   5  15  12       44.00        9.03     35.68 o 
   6  15  12       76.42       26.34     36.79 o 
   7  15  12       52.98       45.05     45.20 o 
   8  15  12      318.38      365.61     50.39 o 
   9  15  12      192.99      190.88     46.02 o 
  10  15  12      239.03      255.29     53.03 o 
  11  15  12      171.90      203.37     58.07 o 
  12  15  12       53.08      -11.59     51.10 o 
  13  15  12        3.19       58.78     71.53 o 
   0  16  12     1022.49     1060.58    105.00 o 
   1  16  12      287.39      181.29     59.22 o 
   2  16  12       92.98       -4.02     45.55 o 
   3  16  12      115.69       76.33     42.92 o 
   4  16  12      136.73      138.72     41.49 o 
   5  16  12      248.26      223.78     45.49 o 
   6  16  12      148.68      176.70     43.96 o 
   7  16  12       13.75        1.45     39.53 o 
   8  16  12       22.26       18.47     48.81 o 
   9  16  12        0.16       -4.13     50.38 o 
  10  16  12        0.67      -21.15     57.34 o 
  11  16  12       73.98       61.29     67.33 o 
  12  16  12        4.19       -0.65     64.89 o 
   1  17  12      119.89       66.36     58.67 o 
   2  17  12        4.66      -26.35     51.64 o 
   3  17  12      315.69      286.90     64.33 o 
   4  17  12      103.74       62.55     46.65 o 
   5  17  12       24.95      -34.58     45.73 o 
   6  17  12        9.70      -20.41     44.79 o 
   7  17  12        1.10      -69.48     46.32 o 
   8  17  12        4.42      -31.31     55.79 o 
   9  17  12        8.13      -60.68     55.50 o 
  10  17  12       31.63      108.21     73.60 o 
   0  18  12       40.43     -112.88     99.14 o 
   1  18  12      193.36       15.80     83.42 o 
   2  18  12        5.39       13.84     75.38 o 
   3  18  12       12.73       13.63     64.10 o 
   4  18  12       75.90       18.71     58.31 o 
   5  18  12      301.13      165.31     70.20 o 
   6  18  12      463.83      399.70     77.12 o 
   7  18  12      178.86      107.25     71.83 o 
   8  18  12       22.58      -50.38     95.63 o 
   9  18  12       11.18      -89.91     90.03 o 
   1  19  12        2.97      -88.51     86.92 o 
   2  19  12       78.43      -27.35     79.55 o 
   3  19  12       25.67      -25.39     70.44 o 
   4  19  12       66.49        6.17     84.61 o 
   5  19  12        1.76      -30.00     59.20 o 
   6  19  12       32.19       -9.53     63.63 o 
   7  19  12        9.51      -36.29     91.26 o 
   0  20  12       17.99      -83.44    115.83 o 
   1  20  12      209.94      162.11    101.84 o 
   2  20  12        7.40      -41.05     89.93 o 
   3  20  12       10.64       54.51     75.30 o 
   1   1  13     1771.03     1799.48     51.92 o 
   2   1  13      110.00      119.72     19.11 o 
   3   1  13     5223.92     4933.88     67.25 o 
   4   1  13     1270.10     1280.30     37.56 o 
   5   1  13        6.27        5.78     16.93 o 
   6   1  13     1901.91     1837.11     44.36 o 
   7   1  13     2245.33     2273.69     49.31 o 
   8   1  13     1551.34     1646.48     65.55 o 
   9   1  13      563.99      552.78     34.80 o 
  10   1  13        0.89      -20.37     23.16 o 
  11   1  13      285.06      258.33     47.13 o 
  12   1  13      203.91      210.63     34.86 o 
  13   1  13      229.93      244.45     38.77 o 
  14   1  13      305.28      243.92     44.63 o 
  15   1  13     2685.98     2760.63     85.92 o 
  16   1  13       37.23       79.19     37.13 o 
  17   1  13       99.16       87.26     43.59 o 
  18   1  13       17.86       -1.42     43.02 o 
  19   1  13      243.12      154.48     54.78 o 
   0   2  13     6812.32     7132.87    163.64 o 
   1   2  13     5637.72     5361.91     92.77 o 
   2   2  13      473.25      490.49     26.11 o 
   3   2  13       40.57       74.50     18.09 o 
   4   2  13      385.16      460.34     26.40 o 
   5   2  13     6669.09     6402.72    103.74 o 
   6   2  13       13.08       12.50     18.25 o 
   7   2  13     6588.17     6524.71    108.23 o 
   8   2  13     1628.12     1520.61     48.14 o 
   9   2  13      132.85      115.13     25.03 o 
  10   2  13       13.45       42.79     22.75 o 
  11   2  13     5702.72     5820.53    121.45 o 
  12   2  13       47.28       48.98     30.64 o 
  13   2  13      588.31      661.68     52.54 o 
  14   2  13        9.74       26.54     33.61 o 
  15   2  13       81.86      121.45     37.95 o 
  16   2  13       28.03      -52.49     35.58 o 
  17   2  13       33.13       43.13     40.98 o 
  18   2  13      115.89      191.77     49.03 o 
  19   2  13       38.78      -13.90     44.18 o 
   1   3  13     1343.42     1457.78     38.63 o 
   2   3  13        2.08      -11.08     16.01 o 
   3   3  13       61.83       40.66     17.08 o 
   4   3  13        0.19      -24.32     16.21 o 
   5   3  13     2622.24     2663.36     58.87 o 
   6   3  13      128.49      122.21     23.12 o 
   7   3  13      469.54      444.14     31.28 o 
   8   3  13     1230.21     1158.37     43.52 o 
   9   3  13       40.35       36.19     22.38 o 
  10   3  13       12.72       37.16     23.51 o 
  11   3  13        0.15       50.55     25.68 o 
  12   3  13      640.92      679.78     46.63 o 
  13   3  13       32.70       54.81     31.54 o 
  14   3  13        2.00       -0.76     33.30 o 
  15   3  13        6.32        7.06     37.26 o 
  16   3  13        8.61        3.07     37.98 o 
  17   3  13        0.31      -20.67     39.07 o 
  18   3  13      248.47      201.29     51.03 o 
  19   3  13       33.65       15.64     43.76 o 
   0   4  13     2981.26     3127.06    141.40 o 
   1   4  13     2916.55     2713.31     49.68 o 
   2   4  13      347.79      331.98     23.43 o 
   3   4  13        0.13      -10.03     15.72 o 
   4   4  13        1.25      -11.80     17.73 o 
   5   4  13     8781.23     8662.55    104.08 o 
   6   4  13      768.92      714.83     51.59 o 
   7   4  13     3610.43     3553.30     67.71 o 
   8   4  13       15.57       23.10     23.21 o 
   9   4  13       22.49      -30.16     20.10 o 
  10   4  13      531.27      578.34     38.23 o 
  11   4  13     2867.44     2782.95     68.70 o 
  12   4  13      168.26      139.31     30.36 o 
  13   4  13      647.76      646.26     52.28 o 
  14   4  13        3.64       49.26     35.01 o 
  15   4  13      150.71       87.11     43.66 o 
  16   4  13       12.39       18.76     43.42 o 
  17   4  13      354.81      402.34     61.89 o 
  18   4  13       17.72       -2.93     45.93 o 
   1   5  13      645.48      611.60     33.28 o 
   2   5  13      279.61      267.65     28.08 o 
   3   5  13     8274.39     8234.59    126.44 o 
   4   5  13      714.24      818.39     37.87 o 
   5   5  13     2311.57     2417.17     51.68 o 
   6   5  13      361.92      403.28     28.06 o 
   7   5  13     2337.06     2410.13     54.53 o 
   8   5  13      118.64       74.36     25.72 o 
   9   5  13     1473.16     1492.21     50.69 o 
  10   5  13      117.83       62.38     29.55 o 
  11   5  13      436.18      484.13     45.08 o 
  12   5  13     1741.15     1607.49     78.91 o 
  13   5  13      423.81      512.82     48.96 o 
  14   5  13      161.59      186.64     46.24 o 
  15   5  13     1056.16     1041.11     73.92 o 
  16   5  13       94.12       54.30     44.62 o 
  17   5  13       26.68       21.98     44.59 o 
  18   5  13       20.40       20.64     45.00 o 
   0   6  13        7.96       46.33     29.62 o 
   1   6  13     1417.70     1510.41     39.65 o 
   2   6  13       71.23       47.29     19.65 o 
   3   6  13       45.68       64.72     21.33 o 
   4   6  13      491.50      484.13     32.01 o 
   5   6  13      834.48      835.32     35.20 o 
   6   6  13       62.99       58.72     24.20 o 
   7   6  13     1663.10     1593.24     52.37 o 
   8   6  13      310.07      303.03     36.39 o 
   9   6  13       82.63      130.93     31.72 o 
  10   6  13      253.81      273.74     36.81 o 
  11   6  13      293.22      327.21     42.43 o 
  12   6  13      271.14      248.33     41.39 o 
  13   6  13      390.78      419.49     47.95 o 
  14   6  13       38.15       18.71     36.07 o 
  15   6  13      108.10      191.60     50.28 o 
  16   6  13       81.57      101.61     53.35 o 
  17   6  13        5.83       44.92     49.17 o 
  18   6  13        7.36       40.37     51.35 o 
   1   7  13     1660.12     1687.13     53.13 o 
   2   7  13      202.44      154.84     27.76 o 
   3   7  13     8055.78     7780.24    142.18 o 
   4   7  13      138.09       73.01     30.61 o 
   5   7  13     1838.57     1904.37     64.60 o 
   6   7  13      275.36      240.21     36.92 o 
   7   7  13       42.80       74.99     28.72 o 
   8   7  13        8.26       31.20     26.92 o 
   9   7  13      110.44      101.09     36.40 o 
  10   7  13       17.23       16.81     29.05 o 
  11   7  13      112.30      170.25     34.45 o 
  12   7  13      169.14      149.36     37.09 o 
  13   7  13     1196.32     1281.36     68.21 o 
  14   7  13      240.34      304.14     47.21 o 
  15   7  13     1592.87     1687.62     95.53 o 
  16   7  13      281.82      276.02     57.46 o 
  17   7  13       20.95       23.20     47.83 o 
  18   7  13        1.15      -48.52     48.23 o 
   0   8  13      346.65      272.28     58.08 o 
   1   8  13     2664.38     2547.43     73.27 o 
   2   8  13        6.87       -4.57     27.94 o 
   3   8  13      555.66      557.79     43.97 o 
   4   8  13      847.96      796.37     50.51 o 
   5   8  13     4103.40     4262.13    141.75 o 
   6   8  13      852.97      881.04     47.54 o 
   7   8  13     1371.02     1238.30     62.05 o 
   8   8  13      494.60      510.48     48.67 o 
   9   8  13       26.22       23.57     34.59 o 
  10   8  13      767.01      658.10     54.71 o 
  11   8  13     3214.09     3246.20     98.89 o 
  12   8  13       11.26        1.27     35.57 o 
  13   8  13      538.44      580.95     58.02 o 
  14   8  13      152.25      127.52     49.53 o 
  15   8  13      342.33      468.61     64.15 o 
  16   8  13       22.94       71.30     49.39 o 
  17   8  13      337.44      337.49     71.69 o 
   1   9  13      173.21      170.01     33.96 o 
   2   9  13       26.46        9.32     28.98 o 
   3   9  13      205.17      204.25     36.82 o 
   4   9  13      130.38      138.44     35.85 o 
   5   9  13      398.11      407.47     38.86 o 
   6   9  13      475.57      472.07     46.24 o 
   7   9  13      918.19      917.76     72.24 o 
   8   9  13       72.73       83.65     36.07 o 
   9   9  13      352.46      316.91     46.17 o 
  10   9  13      229.41      211.92     43.80 o 
  11   9  13      136.12      113.65     43.00 o 
  12   9  13       20.31        2.91     38.40 o 
  13   9  13        6.07       -3.93     39.04 o 
  14   9  13        7.43       18.82     42.54 o 
  15   9  13        0.02       -1.88     43.95 o 
  16   9  13        0.02       -4.60     49.05 o 
  17   9  13        0.01      -13.69     57.53 o 
   0  10  13     1643.70     1737.97    107.74 o 
   1  10  13      216.88      278.50     44.11 o 
   2  10  13        3.32      -26.06     27.55 o 
   3  10  13       97.33      100.62     34.30 o 
   4  10  13     1291.31     1143.46     60.03 o 
   5  10  13     2128.82     2383.37    158.77 o 
   6  10  13      460.29      523.11     44.48 o 
   7  10  13     3595.71     3725.25     99.52 o 
   8  10  13      662.32      677.16     55.24 o 
   9  10  13       37.46       39.58     39.21 o 
  10  10  13       55.56       47.33     38.64 o 
  11  10  13      676.10      675.08     81.89 o 
  12  10  13       31.94       40.37     39.63 o 
  13  10  13      169.13      125.71     44.80 o 
  14  10  13        9.24       22.13     42.74 o 
  15  10  13       86.60       21.04     45.79 o 
  16  10  13       30.81        0.94     46.65 o 
   1  11  13      135.82       51.16     37.16 o 
   2  11  13      101.05      122.57     35.08 o 
   3  11  13     1468.37     1436.99     69.45 o 
   4  11  13      120.54       64.87     34.38 o 
   5  11  13     1416.87     1451.74     72.07 o 
   6  11  13       32.97      -19.19     31.18 o 
   7  11  13     1001.51     1013.36     56.07 o 
   8  11  13      202.64      190.88     56.10 o 
   9  11  13      796.74      813.60     62.70 o 
  10  11  13      631.91      609.82     59.47 o 
  11  11  13        0.87      -12.63     39.68 o 
  12  11  13      182.02      130.47     46.18 o 
  13  11  13      336.42      284.99     54.83 o 
  14  11  13       13.34       49.74     46.03 o 
  15  11  13      749.03      970.88     80.74 o 
  16  11  13        8.32      -37.01     60.09 o 
   0  12  13     1005.81      893.65    112.64 o 
   1  12  13      526.89      570.94     56.40 o 
   2  12  13      908.72      889.82     64.29 o 
   3  12  13       83.08      108.55     35.82 o 
   4  12  13        0.56       -7.83     32.65 o 
   5  12  13      126.39       69.18     34.31 o 
   6  12  13       11.79      -10.81     41.19 o 
   7  12  13       87.12       67.14     34.33 o 
   8  12  13      295.55      241.51     58.65 o 
   9  12  13      144.03       95.74     44.14 o 
  10  12  13      143.92      114.06     45.84 o 
  11  12  13      103.18       74.06     44.37 o 
  12  12  13       11.04      -28.42     41.27 o 
  13  12  13       34.58        0.81     45.41 o 
  14  12  13       21.33       69.32     46.32 o 
  15  12  13       35.04       37.38     53.34 o 
   1  13  13      930.00      819.44     96.20 o 
   2  13  13      108.70      135.48     46.28 o 
   3  13  13     2365.89     2303.29     84.71 o 
   4  13  13      266.04      208.03     43.05 o 
   5  13  13       44.99       52.30     35.43 o 
   6  13  13       10.03      -47.44     41.80 o 
   7  13  13      922.43      834.46     56.99 o 
   8  13  13        1.41      -28.63     38.23 o 
   9  13  13     1009.12     1014.06     69.34 o 
  10  13  13        5.03      -41.87     39.16 o 
  11  13  13       20.21       32.31     43.62 o 
  12  13  13       23.75      -11.30     44.35 o 
  13  13  13      381.14      451.87     73.29 o 
  14  13  13       15.76      -47.33     65.95 o 
   0  14  13      370.46      418.19     80.74 o 
   1  14  13     2737.94     2712.63    133.75 o 
   2  14  13      140.12      119.26     46.52 o 
   3  14  13       10.48        8.83     39.88 o 
   4  14  13       56.39       74.47     40.12 o 
   5  14  13      583.78      543.97     51.21 o 
   6  14  13      367.03      244.81     43.22 o 
   7  14  13      437.48      358.75     48.38 o 
   8  14  13       89.79       19.88     36.76 o 
   9  14  13       55.88       67.76     45.01 o 
  10  14  13      202.52      228.80     53.55 o 
  11  14  13       80.89       38.46     46.56 o 
  12  14  13       39.06       64.82     48.61 o 
  13  14  13      161.75      177.23     60.07 o 
   1  15  13        3.59      -12.98     39.77 o 
   2  15  13        3.10      -49.70     37.08 o 
   3  15  13       59.13        0.18     43.15 o 
   4  15  13       10.56       12.71     35.81 o 
   5  15  13       90.90       77.68     40.08 o 
   6  15  13        0.03      -40.40     35.63 o 
   7  15  13        1.35      -16.02     36.97 o 
   8  15  13      199.00      230.32     52.33 o 
   9  15  13        3.16       17.79     44.84 o 
  10  15  13        9.67      -68.33     45.55 o 
  11  15  13        5.26       24.42     47.98 o 
  12  15  13        4.01      -14.91     51.03 o 
   0  16  13        3.21      -72.79     49.31 o 
   1  16  13      722.26      559.96     63.45 o 
   2  16  13        3.26       10.20     42.55 o 
   3  16  13        1.53      -17.93     41.52 o 
   4  16  13      206.72      182.25     47.14 o 
   5  16  13      706.24      775.82     60.47 o 
   6  16  13      562.71      588.43     71.63 o 
   7  16  13      120.78       53.89     43.25 o 
   8  16  13       29.66       23.18     45.78 o 
   9  16  13        0.55      -31.83     44.71 o 
  10  16  13      104.11       78.07     64.81 o 
  11  16  13       81.66      101.14     73.66 o 
   1  17  13       51.09       53.62     46.41 o 
   2  17  13       78.39      -24.64     45.51 o 
   3  17  13      587.00      419.01     92.11 o 
   4  17  13        5.16      -14.55     49.83 o 
   5  17  13      215.51      224.49     56.55 o 
   6  17  13        1.42      -37.29     49.55 o 
   7  17  13      404.36      374.62     66.59 o 
   8  17  13       53.69       84.08     61.27 o 
   9  17  13      457.46      467.62    112.59 o 
  10  17  13        0.30       38.15     88.31 o 
   0  18  13      103.97      209.57    141.35 o 
   1  18  13       13.20       44.78    141.84 o 
   2  18  13        7.98     -117.48    109.20 o 
   3  18  13        8.36       35.69     64.50 o 
   4  18  13       11.33       -5.69     65.95 o 
   5  18  13        5.20      -25.24     68.17 o 
   6  18  13        1.82      -35.72     63.14 o 
   7  18  13        6.31      -77.61     51.74 o 
   8  18  13        0.01      -27.50     82.92 o 
   1  19  13       51.36      -62.64     86.15 o 
   2  19  13        7.90     -119.44     84.55 o 
   3  19  13      215.88      191.51     78.11 o 
   4  19  13       13.29       46.74     73.51 o 
   5  19  13       17.23      -61.02     91.39 o 
   0   0  14      545.06      576.27     66.75 o 
   1   0  14     4247.67     4018.06     88.53 o 
   2   0  14       20.62       36.25     26.04 o 
   3   0  14     2831.84     2714.48     76.44 o 
   4   0  14     1340.77     1448.07     57.86 o 
   5   0  14     6681.80     6166.24    113.19 o 
   6   0  14       48.54       -7.82     31.59 o 
   7   0  14     8969.92     8808.91    213.23 o 
   8   0  14     1408.46     1429.77     73.11 o 
   9   0  14      216.37      190.04     42.33 o 
  10   0  14      958.64      952.33     68.40 o 
  11   0  14      623.04      680.66     64.88 o 
  12   0  14       53.56       42.78     40.84 o 
  13   0  14      865.97      810.20     73.35 o 
  14   0  14      427.29      420.64     84.91 o 
  15   0  14       37.54      -58.73     45.58 o 
  16   0  14      104.98       31.87     51.47 o 
  17   0  14      832.23     1029.84     91.88 o 
  18   0  14       63.12       87.11    132.27 o 
   1   1  14     1749.11     1869.96     44.16 o 
   2   1  14     1379.93     1457.16     40.36 o 
   3   1  14     3197.93     3234.37     56.93 o 
   4   1  14      113.24      127.30     21.07 o 
   5   1  14      431.93      469.64     28.40 o 
   6   1  14      973.06     1092.81     37.79 o 
   7   1  14      211.31      180.61     27.37 o 
   8   1  14     1091.66     1073.69     42.61 o 
   9   1  14      738.19      705.60     42.09 o 
  10   1  14        0.24       34.46     26.93 o 
  11   1  14      279.48      250.90     35.55 o 
  12   1  14      202.17      174.47     33.58 o 
  13   1  14      409.98      373.23     42.73 o 
  14   1  14       76.02       69.40     33.67 o 
  15   1  14       38.68       25.68     32.74 o 
  16   1  14        0.12       20.97     36.09 o 
  17   1  14       96.48       45.00     42.75 o 
  18   1  14       69.70       96.53     47.15 o 
   0   2  14       16.23      -11.43     23.81 o 
   1   2  14      642.67      585.63     29.12 o 
   2   2  14       33.79       36.71     18.46 o 
   3   2  14      653.33      707.98     31.49 o 
   4   2  14      601.24      528.86     28.79 o 
   5   2  14     4902.23     4693.37     89.19 o 
   6   2  14        4.25       35.99     21.84 o 
   7   2  14     1601.42     1607.98     49.57 o 
   8   2  14      341.74      393.23     32.05 o 
   9   2  14     1463.99     1440.49     49.65 o 
  10   2  14       18.43       -2.49     33.14 o 
  11   2  14     1648.48     1620.76     72.14 o 
  12   2  14        1.53        4.88     28.37 o 
  13   2  14      928.07      980.61     55.07 o 
  14   2  14      173.83      154.40     37.41 o 
  15   2  14      127.40       83.61     37.37 o 
  16   2  14       33.11       20.07     37.72 o 
  17   2  14       69.76       64.27     55.41 o 
  18   2  14      162.35      169.45     49.81 o 
   1   3  14     4366.00     4510.82     65.95 o 
   2   3  14      142.50      173.95     22.33 o 
   3   3  14    14122.85    14162.41    164.66 o 
   4   3  14     1053.68     1068.52     57.45 o 
   5   3  14     3878.12     3960.53     95.67 o 
   6   3  14       35.34        2.65     20.85 o 
   7   3  14       53.14       55.51     22.95 o 
   8   3  14      705.05      679.96     38.16 o 
   9   3  14      245.91      244.73     29.76 o 
  10   3  14      274.53      228.90     30.43 o 
  11   3  14       77.45       36.04     27.83 o 
  12   3  14       33.73       -0.76     28.73 o 
  13   3  14     3251.07     3240.12     86.99 o 
  14   3  14      454.65      415.41     55.61 o 
  15   3  14     1974.07     1835.62     79.56 o 
  16   3  14       16.75       43.07     40.50 o 
  17   3  14       68.62       35.05     43.34 o 
  18   3  14       21.77       22.08     50.17 o 
   0   4  14      136.53      142.12     29.99 o 
   1   4  14     3890.85     3911.01     64.68 o 
   2   4  14        0.54      -21.91     16.81 o 
   3   4  14     1486.83     1489.22     54.35 o 
   4   4  14       10.42       -7.32     19.25 o 
   5   4  14      340.28      315.62     30.43 o 
   6   4  14      740.24      735.60     47.05 o 
   7   4  14      775.50      789.56     46.53 o 
   8   4  14      209.22      156.37     27.52 o 
   9   4  14      477.39      361.13     33.02 o 
  10   4  14      333.12      265.87     32.51 o 
  11   4  14     1059.82      995.09     47.84 o 
  12   4  14       58.91       35.43     30.60 o 
  13   4  14      323.06      272.33     47.40 o 
  14   4  14       67.71       86.56     42.05 o 
  15   4  14       37.68       98.70     45.14 o 
  16   4  14       33.49        0.04     46.20 o 
  17   4  14      284.20      279.14     59.36 o 
  18   4  14       98.42      119.37     56.51 o 
   1   5  14      773.77      809.82     31.77 o 
   2   5  14      108.26      113.79     21.04 o 
   3   5  14      688.83      706.63     32.00 o 
   4   5  14      203.08      231.33     24.71 o 
   5   5  14      112.27       69.29     23.86 o 
   6   5  14       27.37       20.25     25.34 o 
   7   5  14      644.58      656.95     42.00 o 
   8   5  14      568.30      505.38     40.99 o 
   9   5  14      118.58      115.97     31.12 o 
  10   5  14      384.75      337.87     38.90 o 
  11   5  14       25.43       75.77     31.36 o 
  12   5  14        8.01      -11.49     34.67 o 
  13   5  14      881.09      921.59     67.86 o 
  14   5  14       27.30       91.41     44.55 o 
  15   5  14      821.07      817.64     70.67 o 
  16   5  14        2.81      -30.90     41.36 o 
  17   5  14       19.13      -50.24     45.28 o 
  18   5  14        4.32      -21.21     53.13 o 
   0   6  14       16.66        2.93     30.37 o 
   1   6  14     3331.08     3220.87     70.07 o 
   2   6  14     1420.53     1428.29     54.98 o 
   3   6  14       86.93       56.01     28.12 o 
   4   6  14      475.81      420.44     32.33 o 
   5   6  14     3742.86     3824.32     74.02 o 
   6   6  14     1691.12     1776.50     54.87 o 
   7   6  14      479.03      546.90     44.94 o 
   8   6  14      175.51      170.63     30.77 o 
   9   6  14       83.77      127.04     34.06 o 
  10   6  14      377.09      304.58     41.75 o 
  11   6  14     3306.77     3503.34    149.69 o 
  12   6  14        1.11      -46.25     30.84 o 
  13   6  14     1577.71     1737.27     84.33 o 
  14   6  14        3.80        7.19     36.82 o 
  15   6  14       23.25      118.37     48.51 o 
  16   6  14      156.48      161.05     51.45 o 
  17   6  14      586.25      766.91     76.47 o 
   1   7  14      146.85      151.43     29.79 o 
   2   7  14       14.41       10.64     24.68 o 
   3   7  14      434.55      449.23     37.58 o 
   4   7  14       29.66       11.09     25.07 o 
   5   7  14      166.31      226.43     39.39 o 
   6   7  14       15.27       52.48     32.60 o 
   7   7  14      141.27      159.03     37.79 o 
   8   7  14     1682.85     1640.88     78.79 o 
   9   7  14     1752.14     1726.56     83.31 o 
  10   7  14      216.07      172.80     37.27 o 
  11   7  14      647.59      731.13     55.15 o 
  12   7  14       16.94      -45.07     32.55 o 
  13   7  14       63.94      114.92     45.55 o 
  14   7  14      144.47      152.85     44.37 o 
  15   7  14      101.42      111.88     47.73 o 
  16   7  14        2.38       -0.17     47.44 o 
  17   7  14       71.11       69.72     51.59 o 
   0   8  14     2270.90     2290.78    236.81 o 
   1   8  14     1904.92     2087.80     81.55 o 
   2   8  14      612.57      520.52     51.82 o 
   3   8  14      750.25      685.14     49.47 o 
   4   8  14       49.62       49.43     32.74 o 
   5   8  14     1281.00     1147.71     73.35 o 
   6   8  14       26.19        7.10     31.76 o 
   7   8  14      977.45      970.49     59.42 o 
   8   8  14       10.67      -35.63     32.54 o 
   9   8  14      616.92      594.07     48.92 o 
  10   8  14        2.28      -20.73     34.93 o 
  11   8  14      787.78      888.78     91.43 o 
  12   8  14      105.86       74.24     38.92 o 
  13   8  14      139.95      212.47     52.13 o 
  14   8  14      138.05       52.82     45.01 o 
  15   8  14        1.50       -3.67     43.48 o 
  16   8  14       22.00       59.78     54.00 o 
  17   8  14      166.03      130.30     78.72 o 
   1   9  14     1399.04     1411.26     72.58 o 
   2   9  14      175.26      179.01     42.50 o 
   3   9  14     6780.14     6746.34    125.40 o 
   4   9  14      337.85      355.29     54.38 o 
   5   9  14      556.89      540.75     56.35 o 
   6   9  14       97.94       72.00     56.65 o 
   7   9  14      783.12      816.01     58.71 o 
   8   9  14      725.68      529.50     53.11 o 
   9   9  14     3148.46     3271.60    143.40 o 
  10   9  14        5.84      -19.25     36.99 o 
  11   9  14        3.38      -34.29     37.29 o 
  12   9  14       43.18       62.63     40.48 o 
  13   9  14      897.54     1019.60     75.76 o 
  14   9  14      285.81      304.15     53.32 o 
  15   9  14      589.39      642.21     72.54 o 
  16   9  14       18.98      -31.71     60.14 o 
   0  10  14       23.41       27.29     49.64 o 
   1  10  14      624.85      574.55     77.36 o 
   2  10  14      190.44      173.77     41.93 o 
   3  10  14     1192.15     1199.51     69.97 o 
   4  10  14       38.49       16.59     33.37 o 
   5  10  14     3028.62     3109.59    107.44 o 
   6  10  14       20.51        9.76     33.99 o 
   7  10  14      584.44      684.81     65.52 o 
   8  10  14      190.15      190.84     41.92 o 
   9  10  14      113.98       59.97     41.29 o 
  10  10  14       38.59       26.03     39.57 o 
  11  10  14      249.39      264.55     50.70 o 
  12  10  14       37.85       31.69     40.81 o 
  13  10  14      399.36      389.39     57.43 o 
  14  10  14       35.13       73.57     44.03 o 
  15  10  14       13.67      -52.57     44.67 o 
  16  10  14       38.37       -8.37     52.03 o 
   1  11  14       10.08       -7.05     35.13 o 
   2  11  14      247.60      235.54     44.39 o 
   3  11  14      294.06      265.85     66.76 o 
   4  11  14        1.02       38.01     35.02 o 
   5  11  14      404.62      381.34     53.08 o 
   6  11  14       55.31       19.84     36.18 o 
   7  11  14       68.09       50.58     38.48 o 
   8  11  14      284.52      231.04     46.78 o 
   9  11  14      181.18      254.53     49.85 o 
  10  11  14       38.76       38.25     43.12 o 
  11  11  14        9.11       20.81     41.20 o 
  12  11  14       16.98      -11.27     44.06 o 
  13  11  14       49.66       40.13     44.69 o 
  14  11  14       51.22       93.42     47.23 o 
  15  11  14       80.39       67.41     53.33 o 
   0  12  14      838.94     1029.30    133.74 o 
   1  12  14      923.89     1002.97     69.92 o 
   2  12  14       35.37       44.87     38.40 o 
   3  12  14       51.63       73.74     39.97 o 
   4  12  14       70.14       13.77     35.70 o 
   5  12  14     2610.57     2582.48     96.32 o 
   6  12  14        5.37      -16.23     36.79 o 
   7  12  14     1324.48     1344.91    117.04 o 
   8  12  14        3.55      -54.71     37.48 o 
   9  12  14        1.03        2.60     41.10 o 
  10  12  14       26.93       45.16     41.49 o 
  11  12  14      496.04      550.47     61.46 o 
  12  12  14       51.61       36.06     45.27 o 
  13  12  14      159.72      211.52     57.42 o 
  14  12  14        4.67      -22.38     46.49 o 
   1  13  14      323.15      318.00     55.10 o 
   2  13  14      326.42      353.04     53.45 o 
   3  13  14      521.32      564.47     61.77 o 
   4  13  14      693.99      675.36    117.38 o 
   5  13  14        0.58       -7.83     34.20 o 
   6  13  14       85.93       70.75     38.84 o 
   7  13  14      480.48      362.82     53.74 o 
   8  13  14        7.52        1.22     40.16 o 
   9  13  14      705.53      681.71     65.15 o 
  10  13  14      106.42      131.41     49.23 o 
  11  13  14      140.28      140.78     51.20 o 
  12  13  14        2.07      -12.51     48.84 o 
  13  13  14       25.54       40.63     48.16 o 
  14  13  14        9.51      -46.15     54.98 o 
   0  14  14       29.66      -14.84     89.57 o 
   1  14  14      150.18      126.12     45.49 o 
   2  14  14        7.50       -5.33     41.11 o 
   3  14  14      184.56      169.62     47.84 o 
   4  14  14       27.19       -9.87     50.01 o 
   5  14  14     1040.79     1128.02     86.75 o 
   6  14  14        3.10      -49.47     35.37 o 
   7  14  14      221.41      260.08     49.82 o 
   8  14  14       21.53        5.87     42.22 o 
   9  14  14        7.49       13.83     44.66 o 
  10  14  14       48.04      -14.93     45.77 o 
  11  14  14      229.76      241.11     68.06 o 
  12  14  14       94.25      116.65     52.42 o 
  13  14  14      105.82       90.10     58.90 o 
   1  15  14      458.07      382.58     58.55 o 
   2  15  14       76.68       65.46     47.98 o 
   3  15  14     1464.09     1513.02     87.35 o 
   4  15  14      182.68      216.79     48.73 o 
   5  15  14      468.75      518.23     65.97 o 
   6  15  14        4.78      -23.89     36.72 o 
   7  15  14       68.38      127.55     47.81 o 
   8  15  14        0.53       17.37     45.77 o 
   9  15  14      236.40      205.74     52.64 o 
  10  15  14       12.61       27.58     46.93 o 
  11  15  14       18.84        4.00     49.38 o 
  12  15  14       62.27       78.44     56.01 o 
   0  16  14        0.31       16.87     63.09 o 
   1  16  14      703.61      848.19     75.13 o 
   2  16  14       57.96       29.84     45.97 o 
   3  16  14        6.36       -0.69     42.32 o 
   4  16  14       10.71       44.61     43.69 o 
   5  16  14       35.74      -19.10     46.28 o 
   6  16  14       94.08      103.65     47.19 o 
   7  16  14       60.62       48.25     46.00 o 
   8  16  14       88.69       90.08     49.95 o 
   9  16  14       51.80       98.80     52.08 o 
  10  16  14        7.37      -36.35     48.98 o 
   1  17  14       55.48       31.50     63.52 o 
   2  17  14       95.20       73.90     51.00 o 
   3  17  14      114.36      128.13     50.68 o 
   4  17  14       18.52       60.51     45.42 o 
   5  17  14       14.50       41.58     46.00 o 
   6  17  14        5.43      -45.62     53.54 o 
   7  17  14      104.79      189.69     75.92 o 
   8  17  14        7.58      -55.65     57.21 o 
   9  17  14       58.54       63.63     78.16 o 
   0  18  14      176.15      264.05    150.18 o 
   1  18  14      110.71      -69.73     80.63 o 
   2  18  14       27.91      -86.48     81.21 o 
   3  18  14       28.78       36.47     70.45 o 
   4  18  14       56.21       22.81     73.05 o 
   5  18  14      369.27      372.95     72.91 o 
   6  18  14        8.67      -25.66     57.11 o 
   7  18  14      215.29      207.76    102.71 o 
   1  19  14       63.41      -80.25     87.46 o 
   2  19  14       17.36       23.83     90.68 o 
   3  19  14       69.25       67.72     80.51 o 
   1   1  15     2983.43     3051.04     57.35 o 
   2   1  15     4778.01     4778.84     71.54 o 
   3   1  15     2141.81     2345.26     51.34 o 
   4   1  15      249.90      271.51     26.53 o 
   5   1  15     1939.64     1979.33     48.65 o 
   6   1  15      309.48      306.34     30.41 o 
   7   1  15      241.22      215.96     29.08 o 
   8   1  15      363.70      271.09     30.86 o 
   9   1  15      399.50      298.09     34.28 o 
  10   1  15      356.46      391.21     38.66 o 
  11   1  15        9.58        9.20     26.76 o 
  12   1  15        4.64      -18.11     26.33 o 
  13   1  15      511.78      539.05     47.78 o 
  14   1  15      789.43      849.56     55.93 o 
  15   1  15      565.56      614.15     53.86 o 
  16   1  15      392.31      285.32     46.20 o 
  17   1  15       81.92       34.39     39.66 o 
  18   1  15        8.28       19.40     42.89 o 
   0   2  15     8178.68     8336.07    178.06 o 
   1   2  15      679.98      717.28     41.46 o 
   2   2  15     5773.13     5979.93     80.32 o 
   3   2  15      190.39      150.25     23.00 o 
   4   2  15       37.52        1.64     22.24 o 
   5   2  15     3040.50     3039.03     79.15 o 
   6   2  15     5475.60     5340.43     85.94 o 
   7   2  15     8654.05     8315.53    109.65 o 
   8   2  15       93.75      119.75     27.24 o 
   9   2  15        4.23       -7.96     22.09 o 
  10   2  15     1908.04     1895.49     63.77 o 
  11   2  15      426.09      366.61     38.81 o 
  12   2  15      198.62      218.20     36.31 o 
  13   2  15       10.61       14.27     30.74 o 
  14   2  15       29.30       70.66     36.51 o 
  15   2  15      111.21      124.38     39.07 o 
  16   2  15      447.53      457.47     51.53 o 
  17   2  15      287.85      307.97     53.58 o 
  18   2  15      100.84      100.65     49.29 o 
   1   3  15      509.23      548.78     30.09 o 
   2   3  15      107.78      104.36     21.96 o 
   3   3  15      371.01      361.64     27.03 o 
   4   3  15      438.08      409.18     31.46 o 
   5   3  15      647.55      618.27     37.42 o 
   6   3  15      605.50      639.30     36.98 o 
   7   3  15      288.61      235.33     29.67 o 
   8   3  15      471.93      396.81     33.89 o 
   9   3  15       35.66        7.15     24.62 o 
  10   3  15       81.71       91.87     28.49 o 
  11   3  15      131.52       93.49     31.45 o 
  12   3  15        1.20      -19.65     28.77 o 
  13   3  15      142.17       93.79     33.75 o 
  14   3  15      292.46      287.88     54.00 o 
  15   3  15        1.77       24.73     37.69 o 
  16   3  15      433.08      384.99     62.14 o 
  17   3  15       38.91       80.67     50.51 o 
  18   3  15       41.13      100.40     54.54 o 
   0   4  15     2282.92     2327.91     71.27 o 
   1   4  15     1645.73     1658.63     44.17 o 
   2   4  15     2031.00     2031.29     64.81 o 
   3   4  15      744.50      755.55     36.17 o 
   4   4  15       22.42       34.70     22.60 o 
   5   4  15     2441.01     2611.09     75.34 o 
   6   4  15     2191.15     2189.79     66.02 o 
   7   4  15     3017.04     3044.04     67.04 o 
   8   4  15       38.40       58.52     25.34 o 
   9   4  15      459.91      466.28     37.27 o 
  10   4  15      814.75      840.04     44.23 o 
  11   4  15     1424.37     1403.81     60.95 o 
  12   4  15     1004.64      957.30     64.81 o 
  13   4  15      433.71      498.39     65.30 o 
  14   4  15      111.20      110.08     46.86 o 
  15   4  15        1.00       13.75     42.03 o 
  16   4  15      198.52      118.72     51.22 o 
  17   4  15      103.15       65.27     52.63 o 
   1   5  15     1541.21     1589.93     42.80 o 
   2   5  15     1224.36     1282.46     65.48 o 
   3   5  15     1015.86     1064.69     50.28 o 
   4   5  15     3185.46     3396.73     75.93 o 
   5   5  15       53.66       92.71     27.40 o 
   6   5  15      100.44       85.26     30.01 o 
   7   5  15      529.54      569.96     42.12 o 
   8   5  15       86.16      111.67     32.31 o 
   9   5  15      827.68      977.34     48.26 o 
  10   5  15      875.40      814.68     50.41 o 
  11   5  15      196.88      198.69     37.81 o 
  12   5  15       37.20       20.13     34.18 o 
  13   5  15      742.54      703.16     64.00 o 
  14   5  15     1153.31     1213.75     78.42 o 
  15   5  15      509.35      630.09     71.76 o 
  16   5  15      287.71      244.34     58.04 o 
  17   5  15       62.84      119.97     53.10 o 
   0   6  15      505.57      475.58     51.05 o 
   1   6  15      272.84      358.45     39.46 o 
   2   6  15      682.24      641.34     46.37 o 
   3   6  15       10.87        8.38     28.12 o 
   4   6  15      171.26      142.30     31.73 o 
   5   6  15       11.26       24.54     28.03 o 
   6   6  15        8.16      -29.54     23.44 o 
   7   6  15      146.45      191.70     49.13 o 
   8   6  15      299.06      282.64     38.29 o 
   9   6  15      538.31      552.20     48.98 o 
  10   6  15        5.54       13.52     33.25 o 
  11   6  15      749.59      726.20     55.46 o 
  12   6  15        2.66       12.80     35.01 o 
  13   6  15       56.27       19.43     39.60 o 
  14   6  15       45.78       48.85     42.79 o 
  15   6  15       47.65      -58.98     39.32 o 
  16   6  15        8.71       74.78     50.92 o 
  17   6  15      135.10       75.26     51.29 o 
   1   7  15      464.88      544.62     43.08 o 
   2   7  15     1595.92     1645.09    107.09 o 
   3   7  15      168.07      144.54     34.10 o 
   4   7  15     2578.57     2442.56     73.69 o 
   5   7  15      445.17      427.72     40.74 o 
   6   7  15       49.03       61.99     31.96 o 
   7   7  15      276.09      236.08     44.06 o 
   8   7  15      634.14      663.92     54.19 o 
   9   7  15      848.06      744.60     57.36 o 
  10   7  15      458.91      494.46     57.95 o 
  11   7  15       75.54       -1.80     36.40 o 
  12   7  15      228.42      350.15     55.67 o 
  13   7  15      159.55      252.48     52.94 o 
  14   7  15      546.95      623.01     77.49 o 
  15   7  15      586.10      727.43     83.78 o 
  16   7  15       96.79       52.24     59.26 o 
  17   7  15       29.45      -11.41     61.95 o 
   0   8  15      169.29       97.17     56.33 o 
   1   8  15     2390.88     2551.95    124.11 o 
   2   8  15       83.80       99.35     38.13 o 
   3   8  15       15.39       34.84     41.51 o 
   4   8  15      770.70      653.53     58.15 o 
   5   8  15      700.19      721.27     58.48 o 
   6   8  15     2200.10     2289.06     80.33 o 
   7   8  15      550.71      542.62     51.81 o 
   8   8  15       97.88       73.08     38.08 o 
   9   8  15        5.93      -22.24     34.64 o 
  10   8  15      957.82      982.76     65.88 o 
  11   8  15     1057.82     1133.12     69.36 o 
  12   8  15      764.23      759.02     68.04 o 
  13   8  15      224.64      260.28     54.06 o 
  14   8  15      173.37      113.27     49.96 o 
  15   8  15        0.51       19.45     52.75 o 
  16   8  15      101.11      103.28     61.50 o 
   1   9  15       82.66       85.69     40.74 o 
   2   9  15     1220.45     1189.29     71.62 o 
   3   9  15        4.92        0.10     35.26 o 
   4   9  15       13.03       25.26     36.73 o 
   5   9  15       29.87      -49.97     33.31 o 
   6   9  15      473.67      438.87     48.11 o 
   7   9  15      191.32      130.02     38.37 o 
   8   9  15       94.39      106.68     40.39 o 
   9   9  15      518.16      363.45     49.99 o 
  10   9  15       80.58       43.90     39.03 o 
  11   9  15        0.99      -43.82     38.69 o 
  12   9  15        2.50       16.36     41.53 o 
  13   9  15        7.06      -27.58     42.90 o 
  14   9  15        9.16      -19.58     46.48 o 
  15   9  15       57.59      -26.01     47.39 o 
  16   9  15       41.91       73.66     61.21 o 
   0  10  15       16.20       -0.19     70.43 o 
   1  10  15      626.44      633.95    110.11 o 
   2  10  15      305.59      406.09     75.52 o 
   3  10  15       96.70      100.70     38.72 o 
   4  10  15      168.15       86.59     40.13 o 
   5  10  15     1165.07     1253.73     66.89 o 
   6  10  15     2218.99     2110.84    113.19 o 
   7  10  15      911.95      900.24     62.56 o 
   8  10  15      211.43      220.34     45.40 o 
   9  10  15       36.46      -14.90     37.55 o 
  10  10  15      227.30      143.51     57.16 o 
  11  10  15      744.36      692.15     64.01 o 
  12  10  15      124.48      154.76     50.24 o 
  13  10  15      165.54      206.98     53.55 o 
  14  10  15       27.57       13.12     50.98 o 
  15  10  15       44.94       70.62     53.72 o 
   1  11  15       18.17       65.25     40.35 o 
   2  11  15      766.04      742.58     63.04 o 
   3  11  15       65.70       80.39     42.23 o 
   4  11  15      267.23      294.94     50.97 o 
   5  11  15      304.30      353.80     53.45 o 
   6  11  15      519.72      484.24     53.47 o 
   7  11  15      255.19      239.68     46.05 o 
   8  11  15     1726.88     1704.99     79.74 o 
   9  11  15     1313.51     1369.81     75.89 o 
  10  11  15      917.22      799.53     77.65 o 
  11  11  15       24.27       15.90     42.81 o 
  12  11  15        2.30       -4.74     43.41 o 
  13  11  15       11.36       21.28     45.90 o 
  14  11  15       69.40       36.68     67.03 o 
   0  12  15      138.87      126.87     86.87 o 
   1  12  15      113.25       98.21     43.48 o 
   2  12  15       22.67       43.92     39.69 o 
   3  12  15        0.13      -54.00     36.00 o 
   4  12  15      651.51      575.48     61.45 o 
   5  12  15      518.73      531.45     61.57 o 
   6  12  15      420.50      382.70     50.64 o 
   7  12  15      192.83      117.44     42.40 o 
   8  12  15        0.21       -5.91     44.08 o 
   9  12  15      189.14      150.63     48.85 o 
  10  12  15       23.08       78.94     46.83 o 
  11  12  15        4.10      -52.38     41.93 o 
  12  12  15      121.54      106.73     50.52 o 
  13  12  15       26.88       67.15     50.53 o 
  14  12  15       24.15       25.18     58.10 o 
   1  13  15      586.82      604.91     65.14 o 
   2  13  15     1027.58      783.89    109.64 o 
   3  13  15     1655.19     1707.21     87.93 o 
   4  13  15      507.96      522.96     62.12 o 
   5  13  15       89.31       39.42     45.13 o 
   6  13  15        3.50       12.63     48.95 o 
   7  13  15       26.07        8.18     39.92 o 
   8  13  15      565.07      492.76     57.47 o 
   9  13  15       92.77      133.59     62.57 o 
  10  13  15      179.43      133.91     50.25 o 
  11  13  15       22.09      -10.24     43.10 o 
  12  13  15       44.10       38.91     50.83 o 
  13  13  15      179.05      202.58     58.65 o 
   0  14  15     1038.18     1235.99    241.72 o 
   1  14  15      626.43      605.39     66.82 o 
   2  14  15      320.85      335.25     55.88 o 
   3  14  15      177.15      195.05     53.95 o 
   4  14  15      201.60      163.78     50.73 o 
   5  14  15      144.68      141.81     50.41 o 
   6  14  15      478.87      549.23     77.37 o 
   7  14  15      132.03       63.28     45.84 o 
   8  14  15       23.44      -38.68     40.41 o 
   9  14  15        0.07      -40.40     44.45 o 
  10  14  15       54.36       18.90     46.51 o 
  11  14  15      143.40      138.13     56.68 o 
  12  14  15       25.33       -7.51     50.04 o 
   1  15  15       13.73       23.10     42.67 o 
   2  15  15        7.62      -37.66     44.13 o 
   3  15  15       41.85       14.76     46.03 o 
   4  15  15        0.77       55.98     42.24 o 
   5  15  15       20.83      -14.01     43.20 o 
   6  15  15      116.14       26.74     47.69 o 
   7  15  15       81.98       78.05     50.81 o 
   8  15  15        0.10      -24.22     42.69 o 
   9  15  15       38.77       28.19     47.78 o 
  10  15  15        0.62      -10.16     50.15 o 
  11  15  15       13.10        6.81     51.75 o 
   0  16  15      446.54      439.62    126.63 o 
   1  16  15      269.48      189.52     56.51 o 
   2  16  15       23.87      -39.14     44.43 o 
   3  16  15       54.87       21.81     50.01 o 
   4  16  15      120.59       87.17     47.90 o 
   5  16  15      262.01      195.96     56.39 o 
   6  16  15       61.82       37.42     58.66 o 
   7  16  15       43.57       17.50     48.75 o 
   8  16  15       59.62       17.93     56.62 o 
   9  16  15        8.51       18.04     52.29 o 
   1  17  15       29.63      -18.82     47.77 o 
   2  17  15      157.53      117.08     52.05 o 
   3  17  15       78.99       45.57     50.44 o 
   4  17  15      147.91       94.52     47.18 o 
   5  17  15       31.08       82.34     54.64 o 
   6  17  15        7.01      -18.14     51.13 o 
   7  17  15      174.79      144.99     58.36 o 
   8  17  15      326.81      411.87    108.83 o 
   0  18  15        1.97        5.89    120.74 o 
   1  18  15      132.09      -33.56     58.55 o 
   2  18  15        2.39      -52.34     73.15 o 
   3  18  15       26.54      -15.75     55.98 o 
   4  18  15       11.89       23.48     58.44 o 
   5  18  15       22.43      131.51     84.56 o 
   0   0  16    11588.81    12253.64    249.33 o 
   1   0  16     2439.41     2570.12     80.17 o 
   2   0  16     1403.34     1423.28     66.66 o 
   3   0  16     2064.99     2138.85     87.49 o 
   4   0  16     3054.95     2838.21     83.06 o 
   5   0  16       45.80       -2.18     30.72 o 
   6   0  16     4160.10     4451.62    105.22 o 
   7   0  16        4.10       40.82     40.29 o 
   8   0  16      322.46      247.23     62.21 o 
   9   0  16      523.15      468.56     57.34 o 
  10   0  16      280.14      265.92     57.01 o 
  11   0  16      808.10      778.98     69.65 o 
  12   0  16      598.17      551.37    105.45 o 
  13   0  16      103.33      207.74     54.41 o 
  14   0  16        2.25      -30.10     45.28 o 
  15   0  16      324.27      278.66     63.71 o 
  16   0  16      162.23      111.67     56.37 o 
  17   0  16       39.16      107.56     60.94 o 
   1   1  16       90.87      112.82     22.99 o 
   2   1  16     4081.25     4213.20     69.66 o 
   3   1  16      183.53      170.05     25.74 o 
   4   1  16     3870.72     3977.74     68.76 o 
   5   1  16        4.42       27.40     22.09 o 
   6   1  16        0.19       10.47     24.72 o 
   7   1  16      179.66      166.08     30.06 o 
   8   1  16      126.71      126.56     29.61 o 
   9   1  16        7.21      -16.93     24.26 o 
  10   1  16       60.86        9.79     26.97 o 
  11   1  16       58.88       63.07     30.67 o 
  12   1  16      113.76      103.11     34.14 o 
  13   1  16       17.91       -9.42     30.24 o 
  14   1  16      481.59      375.07     46.91 o 
  15   1  16       13.67       48.07     36.48 o 
  16   1  16      104.70       50.11     38.92 o 
  17   1  16        2.70       21.34     39.20 o 
   0   2  16     4221.97     4460.13    101.87 o 
   1   2  16        6.21      -23.79     20.49 o 
   2   2  16      656.69      718.59     37.33 o 
   3   2  16      304.06      302.81     28.06 o 
   4   2  16      945.86      928.55     38.15 o 
   5   2  16     2772.82     2708.12     63.05 o 
   6   2  16     1049.50     1094.03     46.15 o 
   7   2  16     2919.56     2721.57     66.28 o 
   8   2  16       83.56       35.57     25.26 o 
   9   2  16        0.34       36.37     26.37 o 
  10   2  16      156.09      169.06     34.02 o 
  11   2  16       65.34       24.47     29.44 o 
  12   2  16      685.20      630.37     49.09 o 
  13   2  16       97.74      106.92     36.22 o 
  14   2  16       81.31      157.14     38.35 o 
  15   2  16        0.01       -7.05     34.53 o 
  16   2  16       83.21      110.86     41.53 o 
  17   2  16       13.48       54.51     46.63 o 
   1   3  16      414.97      418.89     29.43 o 
   2   3  16     5470.81     5666.08     98.95 o 
   3   3  16       49.94       30.66     21.28 o 
   4   3  16     4458.47     4633.07     79.73 o 
   5   3  16       10.10      -29.60     22.30 o 
   6   3  16        1.15       11.76     24.78 o 
   7   3  16      355.35      350.80     32.83 o 
   8   3  16     2517.76     2421.94     63.72 o 
   9   3  16       10.33      -35.95     23.96 o 
  10   3  16     1986.27     1842.90     64.85 o 
  11   3  16       26.90       25.36     30.25 o 
  12   3  16       36.30       -1.78     29.60 o 
  13   3  16        8.56       43.33     33.48 o 
  14   3  16     1437.90     1502.10     76.51 o 
  15   3  16        2.43       33.77     46.39 o 
  16   3  16      167.09      120.52     53.02 o 
  17   3  16        0.20        8.63     49.82 o 
   0   4  16     1060.92     1118.97     65.10 o 
   1   4  16      527.76      551.73     31.64 o 
   2   4  16       49.39       41.47     21.24 o 
   3   4  16        4.04        7.70     22.32 o 
   4   4  16      800.68      744.95     38.98 o 
   5   4  16      657.08      668.15     47.04 o 
   6   4  16      239.68      234.64     35.35 o 
   7   4  16        2.09       -4.27     22.69 o 
   8   4  16     1792.73     1807.69     64.34 o 
   9   4  16      188.91      139.12     32.09 o 
  10   4  16       99.02      113.66     34.13 o 
  11   4  16      383.30      356.56     47.91 o 
  12   4  16      169.56      215.93     42.97 o 
  13   4  16        1.06       40.79     38.39 o 
  14   4  16      174.66      256.76     56.81 o 
  15   4  16        1.02       39.51     45.16 o 
  16   4  16      450.78      496.47     95.99 o 
  17   4  16       37.02       30.11     51.54 o 
   1   5  16       33.39       29.87     29.57 o 
   2   5  16      386.47      326.04     34.15 o 
   3   5  16      337.68      383.50     35.38 o 
   4   5  16       10.22        6.56     25.92 o 
   5   5  16      292.72      346.81     36.89 o 
   6   5  16       22.56       58.48     28.48 o 
   7   5  16      382.81      412.38     40.41 o 
   8   5  16      471.84      481.11     43.09 o 
   9   5  16       16.61       34.65     31.54 o 
  10   5  16      458.17      524.29     46.66 o 
  11   5  16       70.04      106.60     36.19 o 
  12   5  16       22.36       -5.73     38.08 o 
  13   5  16        3.92      -15.49     47.53 o 
  14   5  16      271.59      294.23     56.63 o 
  15   5  16        3.44       48.71     47.78 o 
  16   5  16      113.32       72.71     63.59 o 
  17   5  16        7.55       40.28     51.99 o 
   0   6  16       87.97       75.52     53.79 o 
   1   6  16     1564.53     1527.10     63.88 o 
   2   6  16      197.44      259.53     39.26 o 
   3   6  16     2424.03     2283.02    108.65 o 
   4   6  16     1180.50     1175.31     91.03 o 
   5   6  16     1248.87     1197.39     60.68 o 
   6   6  16     3023.51     3276.07     93.65 o 
   7   6  16      578.80      544.63     50.66 o 
   8   6  16      553.82      570.65     51.75 o 
   9   6  16       13.63        4.51     35.82 o 
  10   6  16     2271.18     2426.31     99.66 o 
  11   6  16       27.28      -37.22     32.56 o 
  12   6  16     2075.77     2097.66    119.71 o 
  13   6  16       17.83       -9.01     38.59 o 
  14   6  16      124.67       39.77     44.01 o 
  15   6  16       27.25       62.10     47.47 o 
  16   6  16      122.94       97.17     52.03 o 
   1   7  16      197.20      144.07     42.71 o 
   2   7  16       50.32      -11.37     33.94 o 
   3   7  16        0.28      -37.39     28.91 o 
   4   7  16     2098.60     2051.27     75.80 o 
   5   7  16      124.00      153.38     38.16 o 
   6   7  16       16.74       58.45     32.61 o 
   7   7  16      775.32      784.86     58.32 o 
   8   7  16      599.71      558.41     59.96 o 
   9   7  16        0.69        0.17     39.54 o 
  10   7  16      747.02      736.64     66.63 o 
  11   7  16       10.08      -37.89     39.10 o 
  12   7  16       98.67       68.39     46.99 o 
  13   7  16        5.30       26.41     44.43 o 
  14   7  16      122.00      149.57     63.54 o 
  15   7  16       40.94       69.87     57.78 o 
  16   7  16      103.27      152.32     63.86 o 
   0   8  16      701.54      851.06     91.94 o 
   1   8  16     2690.95     2770.09     97.42 o 
   2   8  16        1.22      -13.70     57.17 o 
   3   8  16     1696.21     1847.49     83.25 o 
   4   8  16     1016.92      925.91     65.90 o 
   5   8  16     2407.06     2448.54     94.39 o 
   6   8  16     1683.67     1807.12     76.10 o 
   7   8  16     1115.17     1213.60     66.71 o 
   8   8  16       14.91        0.62     36.93 o 
   9   8  16        0.03        9.66     37.09 o 
  10   8  16      346.56      357.77     55.78 o 
  11   8  16       90.73      100.67     47.36 o 
  12   8  16      293.03      389.22     66.94 o 
  13   8  16       39.66       57.52     47.90 o 
  14   8  16        0.15       48.67     53.15 o 
  15   8  16       43.80      -70.63     49.95 o 
  16   8  16       16.97      -15.90     57.52 o 
   1   9  16      359.49      377.78     52.07 o 
   2   9  16     2421.38     2366.14     91.65 o 
   3   9  16      477.68      499.92     56.96 o 
   4   9  16     3310.04     3399.80    227.61 o 
   5   9  16      275.16      169.14     47.22 o 
   6   9  16      333.96      250.16     50.93 o 
   7   9  16      129.31      120.35     40.83 o 
   8   9  16     2236.55     2244.66    183.39 o 
   9   9  16       13.83      -12.37     37.15 o 
  10   9  16     1333.85     1566.05     79.49 o 
  11   9  16      102.47      105.78     44.94 o 
  12   9  16       61.44       47.58     48.45 o 
  13   9  16       97.89      131.30     50.13 o 
  14   9  16      524.15      577.33     75.52 o 
  15   9  16        3.51      -20.40     48.36 o 
   0  10  16      763.59      744.14    111.17 o 
   1  10  16      742.81      690.68     62.13 o 
   2  10  16       97.58       99.60     43.10 o 
   3  10  16      510.21      506.24     59.70 o 
   4  10  16      153.42      189.45     47.56 o 
   5  10  16      283.48      245.52     56.99 o 
   6  10  16       29.67      -38.84     37.42 o 
   7  10  16        2.30       10.95     37.71 o 
   8  10  16       35.26       -1.04     38.51 o 
   9  10  16       17.85      -16.24     38.71 o 
  10  10  16      339.55      306.92     54.92 o 
  11  10  16        1.45       11.78     46.09 o 
  12  10  16      874.24     1019.44     75.38 o 
  13  10  16        0.21       21.15     45.47 o 
  14  10  16       91.50      101.98     55.11 o 
   1  11  16       10.32       25.02     39.50 o 
   2  11  16       24.93      -25.25     35.36 o 
   3  11  16       49.28       -9.61     41.60 o 
   4  11  16      981.74      958.86    101.37 o 
   5  11  16       68.23       96.23     45.55 o 
   6  11  16      365.94      234.69     51.94 o 
   7  11  16       92.30       60.24     42.13 o 
   8  11  16        7.32      -53.56     38.08 o 
   9  11  16       15.82      -43.21     37.95 o 
  10  11  16       65.29      105.47     48.91 o 
  11  11  16        0.12      -56.83     40.75 o 
  12  11  16       32.75        5.98     45.95 o 
  13  11  16       11.47       65.00     49.90 o 
  14  11  16      135.66       84.16     53.08 o 
   0  12  16     2958.78     3367.70    165.57 o 
   1  12  16       47.52       54.11     42.55 o 
   2  12  16      259.74      317.97     61.47 o 
   3  12  16       42.05       34.44     43.92 o 
   4  12  16      850.39      844.26     71.41 o 
   5  12  16       11.40       -8.58     42.81 o 
   6  12  16      770.40      773.21     70.26 o 
   7  12  16       21.32       18.35     44.41 o 
   8  12  16      144.74      114.48     47.48 o 
   9  12  16        0.05      -60.88     40.59 o 
  10  12  16      479.79      514.08     62.47 o 
  11  12  16       46.71       50.27     49.28 o 
  12  12  16      760.76      823.78     73.21 o 
  13  12  16        5.40       -6.21     49.46 o 
   1  13  16        5.39      -21.21     45.05 o 
   2  13  16      742.39      691.53     67.52 o 
   3  13  16       57.67       71.65     45.38 o 
   4  13  16      563.11      531.64     70.70 o 
   5  13  16       16.77      -46.92     40.59 o 
   6  13  16       56.02       15.24     45.47 o 
   7  13  16       23.28       48.13     47.60 o 
   8  13  16      275.52      196.55     54.26 o 
   9  13  16       27.06      -12.08     46.44 o 
  10  13  16       25.11       12.73     46.92 o 
  11  13  16       45.17       52.39     50.42 o 
  12  13  16        0.70      -19.99     54.27 o 
   0  14  16      445.92      509.62     89.69 o 
   1  14  16      160.96      169.49     51.78 o 
   2  14  16      472.04      410.74     63.05 o 
   3  14  16        3.30      -12.89     40.52 o 
   4  14  16        0.87       -9.46     44.49 o 
   5  14  16       13.65      -41.43     42.90 o 
   6  14  16      279.26      246.55     56.74 o 
   7  14  16       11.12      -54.52     44.53 o 
   8  14  16       42.90       40.18     46.37 o 
   9  14  16        2.60      -57.86     46.69 o 
  10  14  16      110.09      116.81     51.93 o 
  11  14  16        0.87      -42.00     46.58 o 
   1  15  16        0.88       14.87     46.21 o 
   2  15  16      680.55      542.12     66.30 o 
   3  15  16        3.30      -62.78     41.85 o 
   4  15  16      496.95      435.32     67.09 o 
   5  15  16        8.07       39.99     48.95 o 
   6  15  16        1.20      -57.86     60.84 o 
   7  15  16       55.86       23.38     60.99 o 
   8  15  16      328.35      180.47     59.29 o 
   9  15  16       32.49       14.65    102.86 o 
  10  15  16      172.08      186.87     66.47 o 
   0  16  16      248.86      123.52     76.98 o 
   1  16  16       23.36       89.98     52.92 o 
   2  16  16       41.55       78.76     51.78 o 
   3  16  16       52.49       62.89     48.65 o 
   4  16  16        4.23      -66.05     45.30 o 
   5  16  16       33.65       24.69     50.19 o 
   6  16  16      220.00      129.46     87.20 o 
   7  16  16       11.40       -7.14     51.21 o 
   8  16  16       40.76       -2.96     48.89 o 
   1  17  16        6.84        6.50     51.02 o 
   2  17  16      110.84        3.38     48.45 o 
   3  17  16       10.36       20.65     61.49 o 
   4  17  16       27.67       47.55     54.52 o 
   5  17  16        6.89      -26.75     53.78 o 
   6  17  16       27.92       24.18     54.22 o 
   0  18  16      318.24      339.63    104.29 o 
   1  18  16       79.86       58.56     54.73 o 
   2  18  16       21.39       42.70     64.63 o 
   3  18  16       61.27      -21.52     75.94 o 
   1   1  17      576.53      606.49     40.25 o 
   2   1  17     8256.83     8156.07    104.25 o 
   3   1  17      668.04      665.71     36.60 o 
   4   1  17      311.73      284.03     30.72 o 
   5   1  17      374.42      343.47     34.02 o 
   6   1  17       58.12       67.81     27.08 o 
   7   1  17     1467.09     1431.07     57.42 o 
   8   1  17      127.44      189.49     37.46 o 
   9   1  17      681.82      604.29     44.17 o 
  10   1  17      374.55      383.10     47.99 o 
  11   1  17      147.30      140.04     34.15 o 
  12   1  17       24.26      -41.58     27.72 o 
  13   1  17      178.30      207.89     39.78 o 
  14   1  17      258.56      353.24     46.74 o 
  15   1  17       27.59        5.22     36.36 o 
  16   1  17      199.99      166.25     44.73 o 
  17   1  17        1.23       52.04     41.40 o 
   0   2  17     5350.67     5788.39    206.48 o 
   1   2  17     3666.75     3802.73     70.52 o 
   2   2  17     1574.82     1518.24     54.89 o 
   3   2  17       17.47        5.83     22.89 o 
   4   2  17     1567.24     1565.86     52.16 o 
   5   2  17       91.12       26.86     25.26 o 
   6   2  17     4210.41     4166.20     81.25 o 
   7   2  17      101.43      107.42     29.28 o 
   8   2  17      190.53      170.75     32.83 o 
   9   2  17        4.52      -35.55     25.52 o 
  10   2  17     1098.12     1013.00     52.92 o 
  11   2  17       95.41        6.65     30.19 o 
  12   2  17      907.40      868.11     53.80 o 
  13   2  17        8.97      -46.82     31.21 o 
  14   2  17        1.03      -12.12     34.09 o 
  15   2  17      204.02      145.10     39.34 o 
  16   2  17      199.34      268.18     53.33 o 
  17   2  17      352.84      318.53    106.33 o 
   1   3  17      777.07      803.44     37.32 o 
   2   3  17      516.08      521.40     33.15 o 
   3   3  17      528.00      490.27     41.19 o 
   4   3  17        0.36      -30.29     26.57 o 
   5   3  17      150.69      129.67     29.08 o 
   6   3  17       87.16       69.47     31.93 o 
   7   3  17      566.25      489.85     48.24 o 
   8   3  17        0.25      -29.60     24.94 o 
   9   3  17      772.11      701.38     52.53 o 
  10   3  17        4.52       -3.81     27.53 o 
  11   3  17      211.52      208.78     45.33 o 
  12   3  17      661.00      556.83     61.96 o 
  13   3  17        9.89       38.23     39.85 o 
  14   3  17       15.36      -13.95     39.37 o 
  15   3  17        3.56       30.46     40.27 o 
  16   3  17        6.63       25.99     49.55 o 
   0   4  17      395.49      487.48     50.30 o 
   1   4  17      243.91      233.45     26.81 o 
   2   4  17       68.42       59.36     25.16 o 
   3   4  17      341.05      293.94     31.27 o 
   4   4  17     1621.09     1676.51     93.80 o 
   5   4  17       37.44       47.18     30.08 o 
   6   4  17     4432.23     4349.50    124.01 o 
   7   4  17       50.81       26.25     30.89 o 
   8   4  17     1644.59     1610.24    101.10 o 
   9   4  17        2.94       10.46     32.18 o 
  10   4  17      615.57      732.77     56.07 o 
  11   4  17       18.49      -17.16     35.43 o 
  12   4  17      922.51      908.10     63.22 o 
  13   4  17      105.16       81.02     41.84 o 
  14   4  17       25.59       70.11     41.73 o 
  15   4  17       18.84       -7.32     45.81 o 
  16   4  17       69.22      116.92     53.78 o 
   1   5  17       47.90       49.45     32.72 o 
   2   5  17     1288.83     1247.55     70.18 o 
   3   5  17       26.18       54.58     32.51 o 
   4   5  17       11.87       20.62     47.12 o 
   5   5  17      380.75      369.74     38.74 o 
   6   5  17       79.18       54.49     31.56 o 
   7   5  17        4.63      -31.72     31.02 o 
   8   5  17     1268.90     1378.68     61.63 o 
   9   5  17      877.99      921.80     65.66 o 
  10   5  17     1047.20     1151.65     61.86 o 
  11   5  17      110.05      119.48     40.62 o 
  12   5  17      143.28      126.88     41.16 o 
  13   5  17       23.41      113.69     47.45 o 
  14   5  17      732.06      628.16     70.05 o 
  15   5  17       39.30      103.83     51.96 o 
  16   5  17      260.83      262.44     61.63 o 
   0   6  17      821.22      673.29     84.06 o 
   1   6  17        0.37      -35.16     29.30 o 
   2   6  17      811.38      770.29     53.13 o 
   3   6  17      636.36      614.76     50.42 o 
   4   6  17      268.80      261.31     42.67 o 
   5   6  17       96.74       87.77     37.66 o 
   6   6  17      973.73      950.13     76.42 o 
   7   6  17      175.77      161.40     39.26 o 
   8   6  17       55.39       70.02     38.40 o 
   9   6  17      195.47      130.68     43.10 o 
  10   6  17       36.03       -7.37     37.22 o 
  11   6  17      228.69      216.11     50.94 o 
  12   6  17       22.25       53.70     51.29 o 
  13   6  17        1.19       11.82     49.18 o 
  14   6  17        8.70       77.57     52.84 o 
  15   6  17        0.00       28.77     52.92 o 
  16   6  17        1.76       35.49     55.58 o 
   1   7  17       72.83       -9.49     38.69 o 
   2   7  17      533.37      521.12     49.90 o 
   3   7  17      285.35      264.37     42.24 o 
   4   7  17       77.44      105.39     37.28 o 
   5   7  17        9.06        3.45     35.29 o 
   6   7  17      660.41      616.53     53.79 o 
   7   7  17     1055.00     1102.01     64.35 o 
   8   7  17     1975.62     2219.08    130.51 o 
   9   7  17     1807.88     1576.78     84.27 o 
  10   7  17      978.52      989.90     73.79 o 
  11   7  17      108.86      148.06     48.73 o 
  12   7  17       31.74      -26.18     40.19 o 
  13   7  17        3.59       77.24     52.66 o 
  14   7  17      570.66      640.03     81.83 o 
  15   7  17        2.41       56.00     56.17 o 
   0   8  17     3180.91     3586.80    187.24 o 
   1   8  17       44.23       23.28     41.37 o 
   2   8  17      586.65      623.59     59.77 o 
   3   8  17      104.32       87.87     41.66 o 
   4   8  17      960.56      858.28    139.13 o 
   5   8  17     1087.35      996.95     70.62 o 
   6   8  17     1538.84     1434.28     81.14 o 
   7   8  17       26.62       -1.74     42.76 o 
   8   8  17     1184.60     1076.25     75.38 o 
   9   8  17      108.68       31.80     44.98 o 
  10   8  17      294.02      324.14     57.63 o 
  11   8  17      329.65      493.70     63.56 o 
  12   8  17      362.46      444.10     62.18 o 
  13   8  17      178.17      151.65     55.47 o 
  14   8  17        0.97       37.79     51.90 o 
  15   8  17        0.08        6.72     50.83 o 
   1   9  17       13.03       22.67     38.74 o 
   2   9  17        1.55       14.39     53.70 o 
   3   9  17      374.84      329.18     53.94 o 
   4   9  17       89.88      102.04     48.67 o 
   5   9  17       68.30       -3.23     40.02 o 
   6   9  17      523.93      444.09     58.55 o 
   7   9  17      169.00      110.49     46.44 o 
   8   9  17       11.88       33.74     43.67 o 
   9   9  17        1.55       25.75     42.34 o 
  10   9  17       82.57      113.10     45.42 o 
  11   9  17        3.10        2.70     43.65 o 
  12   9  17       18.16        5.41     43.08 o 
  13   9  17        4.82      -36.27     61.84 o 
  14   9  17        5.16      -22.28     50.33 o 
   0  10  17     1801.26     1818.93    127.09 o 
   1  10  17      457.91      451.75     69.14 o 
   2  10  17     1167.21     1160.09    114.22 o 
   3  10  17        0.11      -46.81     36.99 o 
   4  10  17       11.58       37.39     43.20 o 
   5  10  17      163.49      105.72     45.84 o 
   6  10  17     1363.49     1535.45     86.03 o 
   7  10  17        2.31       -7.05     40.34 o 
   8  10  17      297.00      310.54     56.60 o 
   9  10  17        1.66       15.68     41.66 o 
  10  10  17      552.82      678.83     65.68 o 
  11  10  17      101.97      103.71     49.98 o 
  12  10  17      403.48      470.51     68.82 o 
  13  10  17       27.87       87.06     53.09 o 
  14  10  17        7.64      -38.61     53.93 o 
   1  11  17      636.60      635.77     65.41 o 
   2  11  17     1195.69     1220.60     78.95 o 
   3  11  17      478.44      509.75     61.45 o 
   4  11  17      339.69      339.36     55.56 o 
   5  11  17      133.28      164.62     49.48 o 
   6  11  17       19.38        9.41     42.04 o 
   7  11  17       85.59       76.74     45.45 o 
   8  11  17      294.69      273.12     57.79 o 
   9  11  17       97.70       42.89     48.19 o 
  10  11  17      255.82      248.03     55.53 o 
  11  11  17        5.84       30.98     46.13 o 
  12  11  17      188.89      153.34     67.46 o 
  13  11  17       30.19       54.25     70.11 o 
   0  12  17      586.76      423.82     86.14 o 
   1  12  17        3.80      -32.43     42.30 o 
   2  12  17        0.29        9.71     44.30 o 
   3  12  17       32.97      -25.21     45.69 o 
   4  12  17       85.31       46.57     48.15 o 
   5  12  17      209.32      149.78     54.33 o 
   6  12  17      122.35      107.24     49.29 o 
   7  12  17       33.58       76.30     49.46 o 
   8  12  17      290.61      333.25     60.43 o 
   9  12  17      111.89        1.85     44.44 o 
  10  12  17       39.32       36.00     52.84 o 
  11  12  17       48.08        2.74     49.49 o 
  12  12  17       10.57        1.35     49.52 o 
   1  13  17        3.10        3.72     41.17 o 
   2  13  17      855.66      841.10    111.72 o 
   3  13  17       80.59      116.45     50.37 o 
   4  13  17      884.65      847.32     74.77 o 
   5  13  17       77.73       31.67     48.17 o 
   6  13  17       20.13       19.74     48.81 o 
   7  13  17       27.89      -40.62     46.76 o 
   8  13  17      324.51      382.09     64.20 o 
   9  13  17      198.34      175.85     55.35 o 
  10  13  17      206.06      194.77     62.49 o 
  11  13  17       42.37       69.58     55.23 o 
   0  14  17     1054.88     1071.55    114.43 o 
   1  14  17       87.21       95.34     64.18 o 
   2  14  17       77.72       57.03     48.47 o 
   3  14  17        7.66      -42.59     43.45 o 
   4  14  17      268.68      262.60     62.84 o 
   5  14  17      109.71       98.68     46.99 o 
   6  14  17      223.86      255.39     72.26 o 
   7  14  17      235.13      203.83     56.40 o 
   8  14  17        0.56      -33.96     45.57 o 
   9  14  17        0.97      -34.29     65.30 o 
  10  14  17       20.56       40.22     56.74 o 
   1  15  17        2.64      -19.80     46.27 o 
   2  15  17        9.31       25.01     55.18 o 
   3  15  17        0.58      -26.62     44.51 o 
   4  15  17       81.04       63.86     53.01 o 
   5  15  17       44.44       11.91     70.34 o 
   6  15  17       12.18       -2.82     47.60 o 
   7  15  17        3.31      -13.67     47.72 o 
   8  15  17       92.56      223.61     62.02 o 
   9  15  17       11.04      -78.37     52.25 o 
   0  16  17      416.78      409.70     95.68 o 
   1  16  17       44.69       43.82     52.00 o 
   2  16  17       10.98        6.75     46.66 o 
   3  16  17       48.50      -16.82     49.06 o 
   4  16  17      212.46      124.12     82.10 o 
   5  16  17        3.57      -21.97     51.71 o 
   6  16  17      104.24      123.87     60.60 o 
   7  16  17       22.67      -23.81     52.07 o 
   1  17  17       42.56       75.54     55.88 o 
   2  17  17      201.15       97.56     58.38 o 
   3  17  17      106.67       21.96     59.08 o 
   4  17  17      129.43      164.38     66.23 o 
   0   0  18     1408.32     1624.31    162.94 o 
   1   0  18     9612.69     9931.07    165.21 o 
   2   0  18      441.51      471.45     49.53 o 
   3   0  18     2885.14     2660.03     85.80 o 
   4   0  18     1654.03     1590.21     82.40 o 
   5   0  18       30.11       20.66     40.58 o 
   6   0  18     1832.74     1770.00     93.28 o 
   7   0  18       42.24       66.95     46.44 o 
   8   0  18      428.21      422.93     60.26 o 
   9   0  18      156.89      119.93     47.35 o 
  10   0  18      204.10      176.44     49.61 o 
  11   0  18      435.32      508.43    102.02 o 
  12   0  18        9.36      -21.52     51.11 o 
  13   0  18      337.96      399.49     85.49 o 
  14   0  18      110.76      171.60     59.36 o 
  15   0  18       74.61      141.90     59.58 o 
  16   0  18       71.51       78.52     76.12 o 
   1   1  18     1150.49     1170.95     45.68 o 
   2   1  18      296.73      291.13     31.53 o 
   3   1  18     1136.00     1192.79     45.33 o 
   4   1  18      117.50      188.58     30.81 o 
   5   1  18      158.06      132.27     30.08 o 
   6   1  18      284.48      242.74     36.14 o 
   7   1  18      673.76      685.33     48.73 o 
   8   1  18      117.70       81.19     32.41 o 
   9   1  18      759.00      741.57     47.93 o 
  10   1  18        0.67       16.52     28.36 o 
  11   1  18      142.13      168.70     35.81 o 
  12   1  18       12.37      -17.18     30.67 o 
  13   1  18       55.03       74.04     35.52 o 
  14   1  18       25.00        5.68     33.98 o 
  15   1  18       35.12       18.49     38.40 o 
  16   1  18       23.95       -6.72     39.96 o 
   0   2  18     4442.02     4630.74    111.66 o 
   1   2  18        9.47       43.29     25.70 o 
   2   2  18      196.06      182.69     30.06 o 
   3   2  18      823.75      838.74     50.52 o 
   4   2  18      337.44      300.12     34.33 o 
   5   2  18      375.59      327.69     36.49 o 
   6   2  18      221.73      170.60     46.70 o 
   7   2  18      957.51      837.57     49.22 o 
   8   2  18       35.99        2.93     28.98 o 
   9   2  18      257.99      170.92     34.75 o 
  10   2  18      101.28      101.89     31.83 o 
  11   2  18       33.02       -6.49     28.94 o 
  12   2  18       21.46        7.88     31.32 o 
  13   2  18       36.62        7.62     32.67 o 
  14   2  18       57.67       52.45     40.27 o 
  15   2  18       26.60       42.01     43.46 o 
  16   2  18        0.24       -3.00     45.26 o 
   1   3  18     1524.15     1685.42     50.00 o 
   2   3  18     1161.99     1230.40     48.96 o 
   3   3  18     2448.73     2633.66     66.41 o 
   4   3  18      207.20      207.88     32.24 o 
   5   3  18      592.95      514.14     42.32 o 
   6   3  18       14.79      -29.81     27.02 o 
   7   3  18     2228.07     2122.45     63.11 o 
   8   3  18      314.14      246.41     43.06 o 
   9   3  18     3304.38     3255.80     95.21 o 
  10   3  18      514.29      449.87     50.72 o 
  11   3  18      361.43      350.50     50.10 o 
  12   3  18       93.56       66.85     40.02 o 
  13   3  18      168.94      183.85     46.40 o 
  14   3  18      334.59      358.60     63.17 o 
  15   3  18      142.16      164.69     49.60 o 
  16   3  18       51.20      120.49     55.34 o 
   0   4  18      998.74     1052.70     75.14 o 
   1   4  18      308.04      281.86     43.93 o 
   2   4  18        6.49      -12.60     28.35 o 
   3   4  18      284.85      297.58     37.53 o 
   4   4  18       11.41       28.37     29.79 o 
   5   4  18      280.61      355.70     41.11 o 
   6   4  18       44.65      -10.65     29.85 o 
   7   4  18       13.47      -21.48     30.91 o 
   8   4  18       48.58       27.11     32.93 o 
   9   4  18       37.57       95.34     38.64 o 
  10   4  18      891.72      893.31     73.87 o 
  11   4  18      458.61      444.03     53.28 o 
  12   4  18     1241.59     1316.31     73.84 o 
  13   4  18       86.19      126.45     43.58 o 
  14   4  18       15.95        8.88     40.43 o 
  15   4  18        0.09      -26.75     45.20 o 
  16   4  18        0.18       85.89     50.94 o 
   1   5  18       21.36       19.92     32.91 o 
   2   5  18       25.94       27.51     33.10 o 
   3   5  18      255.34      347.51     44.41 o 
   4   5  18       60.92       15.50     34.04 o 
   5   5  18       65.23       13.09     42.09 o 
   6   5  18      169.66       53.45     37.98 o 
   7   5  18     2386.09     2390.91     85.42 o 
   8   5  18       69.95       -1.01     36.60 o 
   9   5  18     1571.78     1553.74     71.76 o 
  10   5  18        2.95      -43.68     35.74 o 
  11   5  18      366.53      404.44     52.25 o 
  12   5  18        7.29      -54.48     37.81 o 
  13   5  18        0.64       14.66     44.76 o 
  14   5  18      133.02      174.44     53.08 o 
  15   5  18       65.84       47.45     49.85 o 
   0   6  18      250.08      335.04    111.66 o 
   1   6  18       41.56       81.11     41.44 o 
   2   6  18       28.80      -10.95     32.03 o 
   3   6  18      134.84       59.96     36.55 o 
   4   6  18        1.45       15.71     35.47 o 
   5   6  18     1857.21     1878.35     76.96 o 
   6   6  18      737.34      790.43     58.05 o 
   7   6  18     1009.82     1063.17     69.83 o 
   8   6  18       71.27       83.56     51.62 o 
   9   6  18      125.25      102.10     42.80 o 
  10   6  18      769.05      757.36     63.47 o 
  11   6  18     1596.05     1813.13    148.45 o 
  12   6  18      362.17      457.87     74.22 o 
  13   6  18      303.42      195.67     63.83 o 
  14   6  18       24.69       42.30     55.95 o 
  15   6  18        6.51       18.28     54.25 o 
   1   7  18      244.23      298.04     52.52 o 
   2   7  18        7.22       10.19     41.45 o 
   3   7  18     1221.14     1285.54     66.84 o 
   4   7  18      115.83      100.97     39.68 o 
   5   7  18      406.75      431.85     50.57 o 
   6   7  18      868.13      838.52    100.69 o 
   7   7  18        1.79      -10.07     36.77 o 
   8   7  18      111.07       54.02     39.43 o 
   9   7  18      298.10      191.81     60.31 o 
  10   7  18        1.49      -14.74     46.69 o 
  11   7  18       17.22       31.21     45.11 o 
  12   7  18       10.13      -58.52     50.65 o 
  13   7  18      118.76      213.55     86.54 o 
  14   7  18       46.62       31.34     55.76 o 
  15   7  18      130.79       76.02     60.55 o 
   0   8  18      432.86      390.26     76.63 o 
   1   8  18        7.20       20.96     42.24 o 
   2   8  18       24.26       34.40     41.97 o 
   3   8  18      231.06      173.25     47.84 o 
   4   8  18      171.74      140.72     49.12 o 
   5   8  18      309.42      200.77     49.74 o 
   6   8  18       51.65      117.76     47.32 o 
   7   8  18       98.41       96.80     54.41 o 
   8   8  18        0.10      -23.22     42.06 o 
   9   8  18       28.50       -1.64     45.81 o 
  10   8  18      505.24      626.74     69.65 o 
  11   8  18      228.36      312.75     59.18 o 
  12   8  18      217.07      272.55     58.07 o 
  13   8  18       57.98      -46.66     55.04 o 
  14   8  18       23.39       27.99     58.74 o 
   1   9  18      288.18      267.08     53.28 o 
   2   9  18     1139.39     1145.01     90.75 o 
   3   9  18     1727.59     1721.80     89.77 o 
   4   9  18      840.70      788.49     69.00 o 
   5   9  18      265.30      291.97     53.74 o 
   6   9  18      170.52      111.16     50.02 o 
   7   9  18       96.84       98.95     48.61 o 
   8   9  18      228.20      228.12     56.12 o 
   9   9  18     1112.26     1163.14     82.46 o 
  10   9  18       22.95      101.77     49.99 o 
  11   9  18       51.17       61.92     49.24 o 
  12   9  18      123.35      142.98     53.82 o 
  13   9  18      137.73      107.37     52.74 o 
  14   9  18      105.11      165.42     67.37 o 
   0  10  18      364.96      427.45    226.50 o 
   1  10  18       21.11       -1.39     39.98 o 
   2  10  18       46.04       31.57     42.45 o 
   3  10  18       55.41       48.17     44.10 o 
   4  10  18       73.51       -4.36     46.56 o 
   5  10  18      392.70      376.74     59.42 o 
   6  10  18      141.38      131.93     49.80 o 
   7  10  18      273.91      338.01     59.78 o 
   8  10  18      442.00      411.67     63.80 o 
   9  10  18       14.26      -79.84     53.93 o 
  10  10  18       60.82       14.55     44.47 o 
  11  10  18      214.76      170.22     57.28 o 
  12  10  18        4.92       38.49     65.67 o 
  13  10  18        5.64      -30.68     50.81 o 
   1  11  18       37.34       36.61     43.68 o 
   2  11  18       26.99       28.57     43.78 o 
   3  11  18      260.02      371.43     59.29 o 
   4  11  18      139.21      121.37     50.29 o 
   5  11  18        7.68       20.20     53.39 o 
   6  11  18       45.56        0.15     42.33 o 
   7  11  18       22.52        3.93     48.67 o 
   8  11  18        0.70       50.85     49.58 o 
   9  11  18      311.52      293.60     58.56 o 
  10  11  18       31.58       48.01     50.04 o 
  11  11  18      159.23       85.22     55.86 o 
  12  11  18        1.51       23.68     52.49 o 
   0  12  18      365.44      381.78     86.31 o 
   1  12  18     1654.72     1743.72    173.98 o 
   2  12  18       82.50       64.83     47.87 o 
   3  12  18       50.30       32.66     46.01 o 
   4  12  18      781.26      794.47     74.85 o 
   5  12  18      667.34      665.75     72.34 o 
   6  12  18      378.93      375.21     62.12 o 
   7  12  18      247.83      284.49     59.36 o 
   8  12  18      230.66      172.48     53.74 o 
   9  12  18       38.99       11.55     50.03 o 
  10  12  18       10.91      -67.96     49.56 o 
  11  12  18      344.97      307.65     70.37 o 
   1  13  18      166.83      113.98     49.25 o 
   2  13  18       76.20      104.16     48.87 o 
   3  13  18      231.21      196.79     57.47 o 
   4  13  18       18.17      -37.35     42.87 o 
   5  13  18       25.01      -28.13     47.14 o 
   6  13  18      141.16      188.92     63.77 o 
   7  13  18       34.24      -15.46     46.17 o 
   8  13  18       56.07      -18.96     63.24 o 
   9  13  18       48.97      -21.93     49.56 o 
  10  13  18       21.97       81.85     60.20 o 
   0  14  18       22.80       83.66     70.02 o 
   1  14  18      241.77      205.13     53.50 o 
   2  14  18       46.53       36.38     72.97 o 
   3  14  18       38.97       18.07     50.71 o 
   4  14  18       77.37       61.05     53.34 o 
   5  14  18      110.37       64.89     49.77 o 
   6  14  18      320.09      235.52     59.67 o 
   7  14  18       81.98       25.67     52.35 o 
   8  14  18       23.75      -26.19     50.18 o 
   9  14  18        0.12       28.37     58.66 o 
   1  15  18      128.87      112.44     54.24 o 
   2  15  18       97.87      132.44     54.87 o 
   3  15  18      369.14      204.29     60.13 o 
   4  15  18       14.16       59.21     54.34 o 
   5  15  18       73.21      126.18     55.73 o 
   6  15  18       33.16      -30.17     51.31 o 
   7  15  18        8.50       31.59     54.33 o 
   0  16  18       65.56       14.76     78.71 o 
   1  16  18        3.40       -1.85     52.76 o 
   2  16  18        0.12      -55.12     47.06 o 
   3  16  18       49.82       -3.11     51.67 o 
   4  16  18        0.26      -13.00     67.94 o 
   5  16  18       99.02      178.84     61.23 o 
   1  17  18        2.38      -57.67     58.49 o 
   1   1  19     1423.22     1363.16     49.64 o 
   2   1  19       99.68      116.31     29.40 o 
   3   1  19     3149.51     3301.29     69.07 o 
   4   1  19      241.51      214.44     34.00 o 
   5   1  19      251.55      299.70     44.81 o 
   6   1  19      530.49      510.42     44.77 o 
   7   1  19      714.42      691.65     48.02 o 
   8   1  19      581.22      568.03     45.60 o 
   9   1  19     1521.28     1675.50     71.12 o 
  10   1  19        3.87      -42.79     28.53 o 
  11   1  19      101.96      111.78     34.63 o 
  12   1  19        0.52      -45.57     30.38 o 
  13   1  19      116.01      100.90     43.65 o 
  14   1  19        2.38        7.10     35.37 o 
  15   1  19      297.58      353.92     56.26 o 
   0   2  19     1677.27     1768.22    117.49 o 
   1   2  19     3495.97     3659.28    131.37 o 
   2   2  19      422.05      430.73     34.95 o 
   3   2  19      466.50      491.71     39.19 o 
   4   2  19      356.18      367.16     37.39 o 
   5   2  19     2750.01     2732.88     70.52 o 
   6   2  19     1115.33     1039.83     49.59 o 
   7   2  19      741.89      803.66     49.73 o 
   8   2  19        2.56        8.92     27.80 o 
   9   2  19        3.74        6.27     29.09 o 
  10   2  19       24.23       -1.81     31.21 o 
  11   2  19      916.03      894.09     64.34 o 
  12   2  19       70.14       63.96     39.60 o 
  13   2  19      231.61      376.72     52.76 o 
  14   2  19        4.76      -25.76     40.34 o 
  15   2  19      125.20      187.25     57.35 o 
   1   3  19       20.76       26.35     27.68 o 
   2   3  19      427.70      460.63     54.17 o 
   3   3  19        5.29       10.65     28.49 o 
   4   3  19      169.65      172.73     33.24 o 
   5   3  19      395.24      305.89     40.28 o 
   6   3  19        4.55      -41.86     30.35 o 
   7   3  19       14.98        8.04     32.60 o 
   8   3  19      350.10      379.15     48.08 o 
   9   3  19       44.62       70.07     39.64 o 
  10   3  19      130.72       99.77     39.03 o 
  11   3  19       14.00       -0.87     35.83 o 
  12   3  19        4.87       27.64     37.99 o 
  13   3  19       15.79      -10.73     38.99 o 
  14   3  19       10.66       24.85     41.86 o 
  15   3  19       17.28       86.51     44.62 o 
   0   4  19        1.29        6.95     59.31 o 
   1   4  19     2061.68     2093.65     77.76 o 
   2   4  19      543.30      452.71     65.78 o 
   3   4  19      628.92      623.15     53.19 o 
   4   4  19      851.34      851.74     51.22 o 
   5   4  19       93.96      102.39     35.49 o 
   6   4  19       10.06      -24.42     36.33 o 
   7   4  19      780.27      765.24     51.91 o 
   8   4  19        9.38       24.65     34.78 o 
   9   4  19       80.49       79.28     39.75 o 
  10   4  19      113.18      102.03     41.52 o 
  11   4  19      722.16      736.61     61.18 o 
  12   4  19       39.44       61.46     40.55 o 
  13   4  19      496.18      484.00     57.85 o 
  14   4  19        0.08       60.20     43.07 o 
  15   4  19        4.41       54.35     50.37 o 
   1   5  19        8.72       42.71     40.42 o 
   2   5  19        2.74       -5.12     34.98 o 
   3   5  19      243.57      258.48     44.19 o 
   4   5  19        6.92      -49.43     32.96 o 
   5   5  19        6.46       11.45     36.89 o 
   6   5  19      118.47      124.12     40.02 o 
   7   5  19      458.99      449.05     51.20 o 
   8   5  19      155.46       96.33     43.40 o 
   9   5  19     2088.39     1999.49     95.20 o 
  10   5  19       10.33      -22.17     43.69 o 
  11   5  19      128.17      139.11     50.16 o 
  12   5  19       53.43       17.49     46.49 o 
  13   5  19      292.58      166.09     89.37 o 
  14   5  19        6.80      176.71     66.03 o 
  15   5  19      370.59      359.34     75.30 o 
   0   6  19      499.35      486.51     85.53 o 
   1   6  19      333.60      347.18     55.27 o 
   2   6  19      786.92      789.41     71.61 o 
   3   6  19       39.96       50.46     37.58 o 
   4   6  19       45.75       64.19     38.98 o 
   5   6  19      419.37      440.88     52.08 o 
   6   6  19       77.59       62.06     39.77 o 
   7   6  19     1019.70      987.81     65.65 o 
   8   6  19        3.67      -54.42     36.28 o 
   9   6  19      116.47       92.31     44.25 o 
  10   6  19       95.60       59.56     51.36 o 
  11   6  19        2.40       29.10     56.13 o 
  12   6  19       29.47      -42.40     53.46 o 
  13   6  19      168.98      138.02     58.06 o 
  14   6  19       12.96       16.12     63.15 o 
   1   7  19      332.22      296.08     55.17 o 
   2   7  19       84.89       53.67     43.72 o 
   3   7  19      565.69      618.03     64.56 o 
   4   7  19       43.18       -2.53     38.18 o 
   5   7  19       22.86       48.60     39.84 o 
   6   7  19      555.91      530.45     66.02 o 
   7   7  19     1370.73     1368.99     74.18 o 
   8   7  19      571.77      440.39     55.75 o 
   9   7  19     2282.75     2450.13    129.69 o 
  10   7  19      214.45      183.77     57.53 o 
  11   7  19      113.17      168.40     76.22 o 
  12   7  19       85.94       66.32     59.48 o 
  13   7  19      252.65      348.74     73.62 o 
  14   7  19       14.66       38.08     54.72 o 
   0   8  19       28.15      -41.66     59.47 o 
   1   8  19     3405.81     3806.63    206.36 o 
   2   8  19       93.63      106.40     47.83 o 
   3   8  19      158.15      130.31     63.05 o 
   4   8  19      139.13       93.07     46.96 o 
   5   8  19      642.92      703.40     69.49 o 
   6   8  19       98.95      145.13     52.67 o 
   7   8  19     1125.15     1090.87    104.42 o 
   8   8  19       98.07       38.21     47.00 o 
   9   8  19       57.08       10.12     47.69 o 
  10   8  19        0.06        5.28     45.31 o 
  11   8  19      659.13      763.44     99.74 o 
  12   8  19        5.95        7.96     56.64 o 
  13   8  19       75.46      188.50     83.99 o 
   1   9  19        3.14       94.27     45.77 o 
   2   9  19      128.46      119.98     47.56 o 
   3   9  19        5.46        3.23     42.55 o 
   4   9  19       31.02      -17.27     44.01 o 
   5   9  19       77.30      113.73     48.74 o 
   6   9  19       15.62        7.97     47.21 o 
   7   9  19      510.23      348.81     62.20 o 
   8   9  19      182.06      112.42     68.08 o 
   9   9  19       41.18        4.07     45.58 o 
  10   9  19       56.90       38.97     49.14 o 
  11   9  19       12.33      -38.44     50.66 o 
  12   9  19       23.18      -41.28     49.42 o 
  13   9  19        2.15      -51.81     57.67 o 
   0  10  19      299.35      333.82    123.68 o 
   1  10  19     1692.78     1925.81     97.50 o 
   2  10  19        1.61      -27.31     42.97 o 
   3  10  19       14.88      -40.61     42.13 o 
   4  10  19        2.40      -42.70     46.75 o 
   5  10  19      852.04      776.95     73.45 o 
   6  10  19      196.48      231.94     56.18 o 
   7  10  19      586.89      592.06     70.59 o 
   8  10  19        4.04      -84.05     56.03 o 
   9  10  19        0.24      -10.62     44.01 o 
  10  10  19       31.13       -2.14     51.52 o 
  11  10  19      353.10      337.88     66.31 o 
  12  10  19       34.47       19.58     53.89 o 
   1  11  19      645.88      612.66     67.78 o 
   2  11  19        6.52      -10.93     45.19 o 
   3  11  19     1264.31     1475.84     90.59 o 
   4  11  19      130.53       92.26     63.05 o 
   5  11  19        6.08      -25.12     44.84 o 
   6  11  19       61.58       19.80     48.21 o 
   7  11  19      120.32      175.54     69.83 o 
   8  11  19       24.18       14.75     57.31 o 
   9  11  19      180.68      155.99     57.72 o 
  10  11  19        0.58        4.81     51.89 o 
  11  11  19       45.05       66.46     87.35 o 
   0  12  19       70.16        3.86     66.99 o 
   1  12  19        4.14      -15.70     44.95 o 
   2  12  19        0.86       45.09     48.88 o 
   3  12  19      277.84      249.12     60.46 o 
   4  12  19       48.83       32.71     45.31 o 
   5  12  19      125.96      109.17     53.20 o 
   6  12  19       16.70       35.62     46.07 o 
   7  12  19        2.18       16.38     49.47 o 
   8  12  19       37.48       86.26     54.12 o 
   9  12  19       57.22      -52.33     50.92 o 
  10  12  19       35.64       -7.20     53.64 o 
   1  13  19       81.92      136.15     63.13 o 
   2  13  19        0.07      -22.89     47.04 o 
   3  13  19      622.17      650.70     75.97 o 
   4  13  19       35.07       21.05     47.43 o 
   5  13  19      191.36      154.14     67.87 o 
   6  13  19        0.95      -68.45     45.63 o 
   7  13  19       71.17       65.68     53.14 o 
   8  13  19       16.72       34.41     51.70 o 
   9  13  19      299.58      298.40     64.31 o 
   0  14  19        1.24     -101.69     91.53 o 
   1  14  19      196.44       75.23     49.88 o 
   2  14  19        8.75       -1.82     49.77 o 
   3  14  19       46.37       78.20     54.00 o 
   4  14  19       12.47      -68.50     45.67 o 
   5  14  19      285.19      363.65     70.42 o 
   6  14  19       26.47       40.25     53.62 o 
   7  14  19      230.81      188.68     62.35 o 
   8  14  19       64.19       61.32     58.20 o 
   1  15  19        0.54      -31.78     49.30 o 
   2  15  19        4.65      -40.17     49.82 o 
   3  15  19        2.57       -2.54     52.97 o 
   4  15  19        3.82      -53.70     52.11 o 
   5  15  19        1.46        3.11     53.15 o 
   6  15  19        0.10      -45.51     53.27 o 
   0  16  19        5.83       25.22     77.99 o 
   1  16  19       53.58       38.87     63.82 o 
   2  16  19       78.43      148.21     74.37 o 
   0   0  20     1154.19     1004.01     93.85 o 
   1   0  20     1562.20     1513.02     75.68 o 
   2   0  20        2.48       42.64     38.32 o 
   3   0  20       64.89      -13.87     38.72 o 
   4   0  20      153.02      178.03     50.12 o 
   5   0  20      339.38      506.74     63.84 o 
   6   0  20     1450.96     1571.06     88.89 o 
   7   0  20      194.86      172.36     84.12 o 
   8   0  20      730.11      691.75     72.35 o 
   9   0  20        0.28       -4.11     43.35 o 
  10   0  20        1.48      -46.88     45.54 o 
  11   0  20      735.40      745.04     94.74 o 
  12   0  20      238.87      358.10     65.97 o 
  13   0  20      392.64      441.27     68.91 o 
  14   0  20       84.62      184.99     61.69 o 
  15   0  20        1.18      -27.34     52.19 o 
   1   1  20      281.60      254.79     36.10 o 
   2   1  20      429.86      456.70     37.43 o 
   3   1  20      516.14      493.54     41.02 o 
   4   1  20      228.16      207.09     34.92 o 
   5   1  20      281.51      266.82     40.12 o 
   6   1  20       82.09       37.94     33.59 o 
   7   1  20      435.11      408.57     44.03 o 
   8   1  20      114.90       96.82     45.16 o 
   9   1  20      858.56      928.89     55.34 o 
  10   1  20      277.73      282.07     41.72 o 
  11   1  20       95.15       87.19     41.18 o 
  12   1  20       68.84       33.96     34.93 o 
  13   1  20       11.04       31.80     45.07 o 
  14   1  20       31.41        1.89     41.65 o 
   0   2  20     1093.47      987.43     73.73 o 
   1   2  20     2038.52     1906.36     57.80 o 
   2   2  20      715.31      678.84     44.45 o 
   3   2  20      155.69      142.04     33.75 o 
   4   2  20      943.04      945.03     57.95 o 
   5   2  20        9.19      -27.56     27.99 o 
   6   2  20        8.10       -0.67     31.71 o 
   7   2  20        1.61       -3.69     37.68 o 
   8   2  20        0.32       10.18     35.72 o 
   9   2  20        0.37       40.87     34.06 o 
  10   2  20      105.04       76.14     55.16 o 
  11   2  20      139.98      199.73     45.30 o 
  12   2  20      187.77       83.15     66.97 o 
  13   2  20      118.24       55.43     42.69 o 
  14   2  20        3.38      -49.96     36.86 o 
   1   3  20      500.59      542.93     53.95 o 
   2   3  20      711.76      823.65     56.28 o 
   3   3  20     2016.96     2180.69    108.76 o 
   4   3  20      275.12      242.76     40.19 o 
   5   3  20      177.66      193.16     39.22 o 
   6   3  20       54.63       41.24     33.32 o 
   7   3  20      423.65      299.49     57.38 o 
   8   3  20     1081.12     1002.88     64.01 o 
   9   3  20     1269.15     1461.61     75.05 o 
  10   3  20      453.29      387.83     69.41 o 
  11   3  20        1.11       46.97     40.29 o 
  12   3  20        1.21      -36.26     40.20 o 
  13   3  20      196.51      159.40     49.48 o 
  14   3  20        6.07       30.17     44.01 o 
   0   4  20        9.57       25.57     79.26 o 
   1   4  20       32.68       41.92     37.81 o 
   2   4  20       27.15        1.49     36.11 o 
   3   4  20      596.01      473.30     50.76 o 
   4   4  20        0.56      -10.54     36.05 o 
   5   4  20      270.54      271.22     46.17 o 
   6   4  20        2.38       40.78     38.05 o 
   7   4  20      556.64      536.24     55.54 o 
   8   4  20       57.65       36.54     43.91 o 
   9   4  20       37.64       50.53     39.87 o 
  10   4  20       74.65       68.06     40.40 o 
  11   4  20      302.60      319.27     52.57 o 
  12   4  20        3.13       27.86     41.61 o 
  13   4  20       45.45       24.23     43.82 o 
  14   4  20       27.38       11.07     43.74 o 
   1   5  20      288.35      293.97     64.96 o 
   2   5  20      223.35      280.85     63.47 o 
   3   5  20      464.96      391.50     50.58 o 
   4   5  20       14.99       32.29     38.19 o 
   5   5  20      221.85      196.96     52.43 o 
   6   5  20       75.76       54.25     41.71 o 
   7   5  20        2.28       26.46     40.15 o 
   8   5  20      537.68      611.83     58.98 o 
   9   5  20       33.71       31.20     69.85 o 
  10   5  20       53.25      106.55     51.50 o 
  11   5  20        8.77       37.44     47.85 o 
  12   5  20        5.67        2.82     46.91 o 
  13   5  20       22.96      103.71     54.16 o 
  14   5  20       43.63      110.10     63.41 o 
   0   6  20      962.03     1093.16    109.12 o 
   1   6  20     1613.81     1610.86    152.24 o 
   2   6  20        2.76       11.63     44.59 o 
   3   6  20        1.41      -56.76     52.71 o 
   4   6  20      270.27      198.67     45.88 o 
   5   6  20      124.46      164.51     45.02 o 
   6   6  20        6.23       31.28     39.93 o 
   7   6  20      959.44     1126.44     70.84 o 
   8   6  20       22.54       -4.98     41.86 o 
   9   6  20        6.07      -34.69     39.69 o 
  10   6  20      651.03      637.53     71.95 o 
  11   6  20      620.81      649.55     81.82 o 
  12   6  20      623.35      614.48     87.93 o 
  13   6  20       14.18      131.49     62.98 o 
   1   7  20       44.71      -43.03     45.35 o 
   2   7  20     1486.95     1593.28     89.07 o 
   3   7  20      291.42      261.52     54.74 o 
   4   7  20      225.75      199.51     54.35 o 
   5   7  20      160.52      124.85     44.49 o 
   6   7  20        2.45       89.79     43.46 o 
   7   7  20       27.31        0.47     43.38 o 
   8   7  20      105.77      157.41     47.93 o 
   9   7  20       71.02       53.86     49.42 o 
  10   7  20      289.37      257.25     72.51 o 
  11   7  20       93.28       86.76     59.31 o 
  12   7  20       64.19      182.54     65.15 o 
  13   7  20       10.05       -5.56     58.29 o 
   0   8  20       62.26        3.20     64.55 o 
   1   8  20      249.68      340.45     60.08 o 
   2   8  20       25.84       11.05     46.28 o 
   3   8  20       35.15       24.91     47.49 o 
   4   8  20        0.25       28.81     50.36 o 
   5   8  20      298.39      498.91     64.42 o 
   6   8  20        5.37       41.09     55.82 o 
   7   8  20      129.85      151.35     53.83 o 
   8   8  20       93.22      155.08     53.70 o 
   9   8  20        8.40       71.88     53.30 o 
  10   8  20      218.12      217.99     60.38 o 
  11   8  20       41.16      147.40     61.69 o 
  12   8  20      151.69      200.74     68.49 o 
   1   9  20      363.72      395.19     62.53 o 
   2   9  20      580.86      567.97     69.32 o 
   3   9  20      947.36     1033.02    129.03 o 
   4   9  20      330.38      339.47     61.73 o 
   5   9  20      416.32      263.03     56.85 o 
   6   9  20        4.70      -59.45     44.73 o 
   7   9  20      117.13      143.96     54.77 o 
   8   9  20      120.49      -10.84     49.74 o 
   9   9  20      318.48      483.39    117.58 o 
  10   9  20      288.81      478.30     74.25 o 
  11   9  20       27.12       45.34     54.71 o 
  12   9  20        0.27      -11.19     59.57 o 
   0  10  20       30.80      -31.88     64.70 o 
   1  10  20      231.04      187.48     54.79 o 
   2  10  20       15.78      -38.57     43.95 o 
   3  10  20       33.44       26.14     49.73 o 
   4  10  20       37.02       28.57     49.41 o 
   5  10  20       11.57       41.68     47.83 o 
   6  10  20      107.48       61.07     51.34 o 
   7  10  20      198.95      196.00     64.94 o 
   8  10  20        2.98       14.40     50.12 o 
   9  10  20       10.51      -18.32     48.50 o 
  10  10  20        0.28      -60.07     50.82 o 
  11  10  20      107.91       79.97     56.97 o 
   1  11  20       14.32       -4.09     44.63 o 
   2  11  20      232.34       63.06     50.13 o 
   3  11  20        4.90       -1.89     45.92 o 
   4  11  20      297.59      205.66     57.67 o 
   5  11  20        0.59      -43.91     43.16 o 
   6  11  20        3.34       14.61     43.84 o 
   7  11  20       18.02      -13.99     54.69 o 
   8  11  20        0.92        5.73     48.59 o 
   9  11  20      143.02      120.20     57.08 o 
  10  11  20       12.02      104.32     66.73 o 
   0  12  20       90.06       32.21    118.53 o 
   1  12  20      531.05      605.87     74.74 o 
   2  12  20       90.29       85.86     55.47 o 
   3  12  20       41.59       12.99     47.69 o 
   4  12  20       53.04       24.11     52.55 o 
   5  12  20      529.55      558.97    119.44 o 
   6  12  20      317.74      361.88     65.43 o 
   7  12  20      226.99      191.17     58.85 o 
   8  12  20       84.34       34.20     53.57 o 
   9  12  20       86.91       21.51     55.98 o 
   1  13  20      138.99       96.52     59.79 o 
   2  13  20       70.65      -12.73     49.69 o 
   3  13  20      120.44       89.35     56.10 o 
   4  13  20        7.37      -53.86     63.12 o 
   5  13  20        0.20      -78.00     52.00 o 
   6  13  20       58.69       32.25     53.79 o 
   7  13  20        3.09      -68.79     45.86 o 
   8  13  20       68.02       17.50     55.36 o 
   0  14  20      146.83      133.50    132.27 o 
   1  14  20      225.76      205.57     61.81 o 
   2  14  20      125.14       98.82     58.88 o 
   3  14  20       20.65      -18.73     49.10 o 
   4  14  20        1.67       55.26     54.10 o 
   5  14  20       97.83      -22.27     51.20 o 
   6  14  20       16.52       13.76     66.09 o 
   1  15  20      110.11       99.14     58.68 o 
   2  15  20       45.60       51.53     68.22 o 
   3  15  20      112.33       67.36     65.16 o 
   1   1  21       16.01       33.43     29.50 o 
   2   1  21      111.45      131.02     46.66 o 
   3   1  21       78.23      105.26     36.08 o 
   4   1  21     1226.46     1350.09     60.47 o 
   5   1  21      446.72      389.83     44.59 o 
   6   1  21        2.46       51.01     34.96 o 
   7   1  21      494.58      465.71     47.52 o 
   8   1  21     1361.22     1412.85     82.10 o 
   9   1  21      270.76      268.77     46.28 o 
  10   1  21      878.25     1103.61     70.06 o 
  11   1  21       29.05       27.32     48.87 o 
  12   1  21        0.83      -13.04     47.00 o 
  13   1  21       27.81       67.53     47.77 o 
  14   1  21      108.77      152.32     61.92 o 
   0   2  21     2016.95     1951.95     84.80 o 
   1   2  21      971.51      982.00     51.12 o 
   2   2  21       24.34       -5.34     31.25 o 
   3   2  21       88.92       81.27     33.32 o 
   4   2  21      795.95      746.78     48.14 o 
   5   2  21      260.51      311.72     42.51 o 
   6   2  21     1337.81     1567.42     96.23 o 
   7   2  21        0.64       24.01     36.08 o 
   8   2  21      369.58      408.51     67.81 o 
   9   2  21       46.05       27.01     40.20 o 
  10   2  21      321.01      355.76     50.73 o 
  11   2  21      391.47      440.51     77.03 o 
  12   2  21      333.56      374.10     54.03 o 
  13   2  21       24.22       87.89     46.15 o 
   1   3  21        0.46      -22.31     38.72 o 
   2   3  21        1.35      -24.93     43.28 o 
   3   3  21        3.60      -43.76     33.26 o 
   4   3  21      159.51      223.21     41.56 o 
   5   3  21        0.02       31.98     34.61 o 
   6   3  21      498.92      483.10     53.90 o 
   7   3  21        2.82       53.08     38.96 o 
   8   3  21       75.47       68.72     40.34 o 
   9   3  21       22.11       14.02     41.06 o 
  10   3  21       19.33       57.11     41.42 o 
  11   3  21        3.93       17.22     40.98 o 
  12   3  21        0.00       27.44     43.34 o 
  13   3  21        4.99      -51.10     39.78 o 
   0   4  21     5352.34     5364.98    225.28 o 
   1   4  21       39.94       52.46     47.16 o 
   2   4  21      643.67      605.34     68.57 o 
   3   4  21      276.21      303.43     63.13 o 
   4   4  21      196.90      220.94     46.61 o 
   5   4  21       87.17       79.65     39.89 o 
   6   4  21      193.86      173.35     44.99 o 
   7   4  21      300.37      368.39     56.59 o 
   8   4  21       39.92       48.67     51.43 o 
   9   4  21      230.81      156.83     53.20 o 
  10   4  21      179.94      153.05     54.52 o 
  11   4  21        6.05       10.80     45.71 o 
  12   4  21      321.52      411.65     66.44 o 
  13   4  21        0.78       64.27     52.39 o 
   1   5  21        2.86      -22.35     44.09 o 
   2   5  21      456.60      591.99     67.10 o 
   3   5  21        4.46       10.12     38.76 o 
   4   5  21      220.32      198.99     46.57 o 
   5   5  21      334.22      273.58     50.76 o 
   6   5  21       62.64      120.95     46.21 o 
   7   5  21        7.33        7.63     43.28 o 
   8   5  21      667.60      687.16     85.49 o 
   9   5  21       29.10      -35.78     46.76 o 
  10   5  21      335.90      308.35     59.90 o 
  11   5  21       13.06       36.90     51.64 o 
  12   5  21       47.25      155.67     56.07 o 
  13   5  21        1.26       85.82     56.77 o 
   0   6  21       50.18       22.32     66.38 o 
   1   6  21      106.92       59.97     49.15 o 
   2   6  21       27.49       -7.89     45.46 o 
   3   6  21       82.38       55.98     48.37 o 
   4   6  21       48.31       45.90     46.06 o 
   5   6  21       41.52       14.79     52.70 o 
   6   6  21      134.15       53.44     44.01 o 
   7   6  21        1.24       14.62     40.86 o 
   8   6  21        0.22       18.71     41.13 o 
   9   6  21      193.33      206.91     57.62 o 
  10   6  21        0.23       24.68     48.64 o 
  11   6  21      111.73      147.58     54.97 o 
  12   6  21        6.55       -5.16     56.05 o 
   1   7  21       87.23       58.63     51.26 o 
   2   7  21      523.09      653.58     71.39 o 
   3   7  21      261.19      172.78     92.94 o 
   4   7  21      504.01      632.39     69.20 o 
   5   7  21      261.82      205.33     57.95 o 
   6   7  21        1.10      -28.73     41.64 o 
   7   7  21       19.72       56.67     44.70 o 
   8   7  21      617.39      622.42     68.62 o 
   9   7  21        0.72       35.53     53.05 o 
  10   7  21       94.48      180.98     66.35 o 
  11   7  21        9.29       33.31     82.58 o 
  12   7  21      129.76      177.89     68.84 o 
   0   8  21     1833.70     1909.79    149.94 o 
   1   8  21       14.49       -0.78     51.27 o 
   2   8  21      514.97      602.58     69.99 o 
   3   8  21       42.31       31.65     50.76 o 
   4   8  21       51.47       23.07     48.15 o 
   5   8  21      402.37      339.42     67.72 o 
   6   8  21      489.97      477.52     69.18 o 
   7   8  21      326.01      225.44     58.95 o 
   8   8  21      153.34      112.80     72.92 o 
   9   8  21        2.65      -15.46     53.07 o 
  10   8  21       79.00       65.78     63.36 o 
  11   8  21       67.28      122.11     66.84 o 
   1   9  21        0.19      -53.29     45.90 o 
   2   9  21       60.35       20.81     47.55 o 
   3   9  21       67.88       46.47     50.35 o 
   4   9  21       14.59       49.70     50.65 o 
   5   9  21       27.08       43.96     51.58 o 
   6   9  21       18.28       -8.19     47.19 o 
   7   9  21       98.01      141.12     56.06 o 
   8   9  21       44.20        5.79     48.42 o 
   9   9  21        0.35       24.48     53.50 o 
  10   9  21        2.99       14.49     53.47 o 
  11   9  21        1.89       -0.01     66.47 o 
   0  10  21     1549.97     1658.88    137.06 o 
   1  10  21      259.07      172.60     54.63 o 
   2  10  21      580.31      639.42     76.40 o 
   3  10  21        4.86       26.66     49.84 o 
   4  10  21       63.12       89.98     54.76 o 
   5  10  21       33.11      -62.45     41.63 o 
   6  10  21       81.13       46.91     51.02 o 
   7  10  21       99.69       49.58     56.04 o 
   8  10  21       22.72       82.16     52.26 o 
   9  10  21      125.13       89.12     57.65 o 
  10  10  21       41.77       67.30     61.83 o 
   1  11  21       80.62       47.42     60.85 o 
   2  11  21      565.33      498.10     69.10 o 
   3  11  21       45.48       74.22     49.78 o 
   4  11  21      291.48      290.18     62.64 o 
   5  11  21        2.54      -23.84     50.51 o 
   6  11  21       55.21      -40.42     55.38 o 
   7  11  21       22.77        4.76     52.55 o 
   8  11  21      719.00      711.68     80.64 o 
   9  11  21       10.21        0.03     51.80 o 
   0  12  21       15.17      -87.34     62.55 o 
   1  12  21      132.65      131.81     54.99 o 
   2  12  21       14.17       36.20     50.10 o 
   3  12  21        0.13      -42.75     46.88 o 
   4  12  21        5.83      -19.90     48.83 o 
   5  12  21       44.94       51.07     53.70 o 
   6  12  21       47.67       13.61     49.57 o 
   7  12  21       99.55      178.26     63.52 o 
   1  13  21        6.12      -15.24     52.07 o 
   2  13  21      319.41      398.11     70.87 o 
   3  13  21        1.09      -40.62     50.47 o 
   4  13  21      120.91      247.87     63.93 o 
   5  13  21        0.41      -70.76     51.17 o 
   6  13  21       19.39       29.70     57.80 o 
   0  14  21      282.09      356.73    103.34 o 
   1  14  21       19.29       67.61     57.19 o 
   2  14  21      104.98      156.22     65.37 o 
   3  14  21       31.87      -57.15     53.00 o 
   0   0  22     1116.59     1078.20    100.26 o 
   1   0  22      410.53      313.66     53.15 o 
   2   0  22      393.95      357.74     63.18 o 
   3   0  22       39.85       36.28     48.43 o 
   4   0  22      324.88      332.67     63.21 o 
   5   0  22       19.96       26.31     50.54 o 
   6   0  22      850.22      967.17    120.15 o 
   7   0  22       78.51      107.43     55.36 o 
   8   0  22       69.67       43.06     55.76 o 
   9   0  22       15.46      -21.87     70.73 o 
  10   0  22     1393.67     1428.54     99.08 o 
  11   0  22      140.55       63.09     53.82 o 
  12   0  22     1325.61     1315.59    125.66 o 
  13   0  22        1.20       -7.50     75.79 o 
   1   1  22       52.97       15.04     32.42 o 
   2   1  22      437.51      410.02     42.52 o 
   3   1  22        0.14       32.64     34.60 o 
   4   1  22      147.51      248.43     41.01 o 
   5   1  22        7.75       25.80     34.49 o 
   6   1  22        5.49       17.66     35.36 o 
   7   1  22      149.11      169.58     41.78 o 
   8   1  22      410.09      375.62     54.31 o 
   9   1  22      292.90      272.63     48.66 o 
  10   1  22      137.61      103.32     43.73 o 
  11   1  22      115.43      185.01     48.57 o 
  12   1  22       48.32       55.83     62.32 o 
  13   1  22       91.13      142.56     49.62 o 
   0   2  22       16.70      -32.02     45.42 o 
   1   2  22        0.36      -31.07     36.42 o 
   2   2  22        3.83       -1.78     35.72 o 
   3   2  22       21.52        0.52     34.06 o 
   4   2  22      203.42      145.54     43.77 o 
   5   2  22       25.18       29.30     37.89 o 
   6   2  22      728.66      791.26     67.00 o 
   7   2  22       65.01      135.04     44.28 o 
   8   2  22      441.96      457.91     56.14 o 
   9   2  22        9.33        6.36     40.43 o 
  10   2  22       46.70       79.47     42.72 o 
  11   2  22        0.95        2.93     42.85 o 
  12   2  22       56.97      105.10     45.70 o 
   1   3  22      185.17      139.50     51.81 o 
   2   3  22     1295.61     1479.00     75.58 o 
   3   3  22      129.82       88.47     54.44 o 
   4   3  22      559.68      521.53     56.48 o 
   5   3  22       46.30       46.23     44.85 o 
   6   3  22       30.04       42.04     46.13 o 
   7   3  22       29.14       29.83     47.68 o 
   8   3  22      806.99      854.47    129.00 o 
   9   3  22       21.57       -3.73     44.79 o 
  10   3  22      513.84      489.84     57.03 o 
  11   3  22        3.07       33.28     43.14 o 
  12   3  22        0.34       -2.31     44.20 o 
   0   4  22      188.48      298.67     83.11 o 
   1   4  22       42.83       68.94     49.94 o 
   2   4  22      206.59      216.83     56.97 o 
   3   4  22      460.93      425.85     53.29 o 
   4   4  22       54.49       59.09     46.90 o 
   5   4  22       10.77       -1.38     40.75 o 
   6   4  22       16.37      -28.34     44.25 o 
   7   4  22       20.72       -5.59     46.64 o 
   8   4  22      121.58      156.94     52.32 o 
   9   4  22        2.15       12.63     47.65 o 
  10   4  22      147.14      171.40     54.08 o 
  11   4  22       68.36      142.12     61.14 o 
  12   4  22      135.92       99.26     51.63 o 
   1   5  22      117.18       22.21     66.02 o 
   2   5  22      433.32      546.40     74.67 o 
   3   5  22       40.57       -1.45     48.59 o 
   4   5  22      400.70      383.58     55.77 o 
   5   5  22      221.93      156.15     46.42 o 
   6   5  22       27.56        0.08     42.94 o 
   7   5  22       21.49       67.33     51.50 o 
   8   5  22        1.86       40.68     49.22 o 
   9   5  22        1.39      -23.49     47.54 o 
  10   5  22       28.71      -34.49     46.39 o 
  11   5  22      121.46       42.54     52.73 o 
  12   5  22        9.35       89.73     59.42 o 
   0   6  22     2277.98     2667.46    238.04 o 
   1   6  22       14.49       33.39     61.70 o 
   2   6  22      656.42      734.70     75.59 o 
   3   6  22      280.49      251.56     59.50 o 
   4   6  22       87.99       94.49     55.39 o 
   5   6  22       38.24       17.17     42.74 o 
   6   6  22      752.95      829.72    103.78 o 
   7   6  22        0.21      -13.92     51.75 o 
   8   6  22       47.73       11.06     53.84 o 
   9   6  22        7.87       67.08     50.04 o 
  10   6  22      135.37      252.05     78.14 o 
  11   6  22        9.17      -32.65     47.60 o 
   1   7  22       35.03       53.03     52.74 o 
   2   7  22     1032.05      937.68     81.57 o 
   3   7  22      250.89      214.12     60.85 o 
   4   7  22      148.02      196.71     60.08 o 
   5   7  22        0.77      -21.86     50.80 o 
   6   7  22        0.43      -18.18     51.10 o 
   7   7  22       54.75       -3.07     45.18 o 
   8   7  22      403.66      518.33     72.68 o 
   9   7  22       93.11       93.66     55.76 o 
  10   7  22      186.58      156.47     69.97 o 
  11   7  22        0.62      -68.35     59.07 o 
   0   8  22      454.88      473.20    100.59 o 
   1   8  22       86.71       52.60     53.84 o 
   2   8  22      251.82      334.13     66.18 o 
   3   8  22       79.06       75.48     57.15 o 
   4   8  22       49.96       50.68     52.58 o 
   5   8  22       16.79      -13.37     50.69 o 
   6   8  22      178.18      203.17     60.97 o 
   7   8  22        8.38       14.81     54.45 o 
   8   8  22        8.32       18.37     54.41 o 
   9   8  22       15.51        3.14     56.77 o 
  10   8  22       45.31       27.16     63.71 o 
   1   9  22       40.77      -10.13     50.89 o 
   2   9  22     1104.71     1202.59     91.70 o 
   3   9  22      177.44      150.43     60.96 o 
   4   9  22      246.04      335.29     78.14 o 
   5   9  22       60.46       86.21     55.65 o 
   6   9  22        0.53      -73.11     48.74 o 
   7   9  22       27.35       11.68     54.36 o 
   8   9  22      563.14      743.68     83.19 o 
   9   9  22        1.74      -62.62     53.64 o 
   0  10  22       56.06      125.54     74.08 o 
   1  10  22       94.07       47.29     50.96 o 
   2  10  22        3.25       21.14     47.82 o 
   3  10  22       15.26      -19.73     48.70 o 
   4  10  22       42.80       40.99     55.86 o 
   5  10  22       28.56       29.40     56.03 o 
   6  10  22      169.76       88.30     57.31 o 
   7  10  22        3.09       28.38     54.91 o 
   8  10  22        1.41       34.42     61.84 o 
   1  11  22        6.56       87.71     52.03 o 
   2  11  22       79.19       93.87     66.59 o 
   3  11  22      182.94      239.53     61.69 o 
   4  11  22        8.85      -41.13     48.59 o 
   5  11  22       13.94       70.14     56.67 o 
   6  11  22       23.90       11.49     54.71 o 
   7  11  22       21.10       69.50     56.66 o 
   0  12  22      152.94      210.82     88.11 o 
   1  12  22       79.29       40.06     56.85 o 
   2  12  22       25.23      -15.49     54.74 o 
   3  12  22       11.85      -32.93     52.91 o 
   4  12  22      174.95      175.07     63.21 o 
   5  12  22       24.19      -27.14     52.07 o 
   1  13  22        1.02      -21.46     52.70 o 
   2  13  22      136.22       42.52     65.23 o 
   3  13  22        5.40        9.33     62.99 o 
   1   1  23       67.68       66.00     35.35 o 
   2   1  23        5.19       34.94     34.67 o 
   3   1  23      269.48      385.05     46.77 o 
   4   1  23       84.17      182.42     41.89 o 
   5   1  23      145.36      135.66     40.74 o 
   6   1  23       20.03       18.80     41.94 o 
   7   1  23       38.01       27.57     42.34 o 
   8   1  23      336.44      383.37     55.99 o 
   9   1  23     1040.86     1147.63     73.72 o 
  10   1  23      140.57       88.12     47.48 o 
  11   1  23       22.04       93.58     49.75 o 
   0   2  23     1315.84     1291.27    117.04 o 
   1   2  23       60.00       48.40     48.49 o 
   2   2  23      340.29      279.08     50.00 o 
   3   2  23        4.25        1.83     46.65 o 
   4   2  23      303.54      379.34     52.60 o 
   5   2  23      213.03      169.97     46.27 o 
   6   2  23      400.21      434.03     56.73 o 
   7   2  23      163.27      211.40     49.47 o 
   8   2  23        8.36        0.15     41.37 o 
   9   2  23        0.14       12.78     43.75 o 
  10   2  23      419.58      389.88     56.75 o 
  11   2  23      248.22      238.02     53.00 o 
   1   3  23       13.83        6.68     47.56 o 
   2   3  23       62.57       59.87     50.36 o 
   3   3  23       15.75        9.80     42.04 o 
   4   3  23       29.73       56.07     49.35 o 
   5   3  23       79.24       79.60     50.67 o 
   6   3  23       10.42       42.49     48.93 o 
   7   3  23       10.47        5.68     48.15 o 
   8   3  23        1.61       28.46     52.44 o 
   9   3  23        3.53       42.91     52.72 o 
  10   3  23       71.37       38.99     50.33 o 
  11   3  23        7.76      -16.95     49.99 o 
   0   4  23     1271.06     1493.75    133.25 o 
   1   4  23     1035.79     1005.44     79.66 o 
   2   4  23      192.90      200.41     58.35 o 
   3   4  23       49.89      -20.38     48.77 o 
   4   4  23      389.72      317.76     76.54 o 
   5   4  23      363.36      437.68     70.45 o 
   6   4  23      149.70      149.77     55.18 o 
   7   4  23       72.39      -26.97     47.51 o 
   8   4  23       54.85        1.75     50.60 o 
   9   4  23        0.98      139.87     55.96 o 
  10   4  23       51.49       57.03     50.15 o 
  11   4  23       48.11       15.17     58.81 o 
   1   5  23      218.84      243.94     58.43 o 
   2   5  23      175.27      286.54     62.19 o 
   3   5  23      422.71      355.56     66.00 o 
   4   5  23      243.28      129.81     56.74 o 
   5   5  23        0.94        1.81     44.96 o 
   6   5  23        2.37        2.09     51.98 o 
   7   5  23      212.04      241.91     64.95 o 
   8   5  23      105.33       80.60     55.08 o 
   9   5  23      234.43      315.83     63.55 o 
  10   5  23       56.51       77.69     53.97 o 
   0   6  23       54.02      -13.87     72.28 o 
   1   6  23       54.32      -33.79     48.23 o 
   2   6  23      134.39      107.49     54.16 o 
   3   6  23      138.18      141.07     58.05 o 
   4   6  23        6.90      -73.75     49.16 o 
   5   6  23       21.12       67.96     57.02 o 
   6   6  23        8.25      -33.72     51.14 o 
   7   6  23        0.07       -5.96     48.98 o 
   8   6  23       14.67      112.06     55.64 o 
   9   6  23        0.07       36.24     52.46 o 
  10   6  23       48.19       13.01     54.66 o 
   1   7  23      137.05      187.35     59.18 o 
   2   7  23      132.17      144.92     60.02 o 
   3   7  23      426.60      492.90     69.53 o 
   4   7  23      267.80      338.84     83.45 o 
   5   7  23       99.96      196.64     58.58 o 
   6   7  23        5.60       56.12     55.76 o 
   7   7  23       49.11       29.89     54.26 o 
   8   7  23      264.50      308.51     66.21 o 
   9   7  23       81.42       33.93     56.74 o 
   0   8  23      596.71      736.13    116.97 o 
   1   8  23      633.38      806.71     95.21 o 
   2   8  23       43.36      -56.86     58.37 o 
   3   8  23        4.74      -65.31     65.81 o 
   4   8  23       11.82        4.39     60.22 o 
   5   8  23       69.66      109.49     58.65 o 
   6   8  23      180.10      194.97     63.03 o 
   7   8  23      163.91      148.42     62.59 o 
   8   8  23       10.42       47.23     57.74 o 
   9   8  23       20.49      113.48     74.47 o 
   1   9  23        6.44      -21.32     51.32 o 
   2   9  23        2.23       28.74     55.41 o 
   3   9  23        0.05      -14.21     55.03 o 
   4   9  23        0.11       -6.30     55.26 o 
   5   9  23       18.37       -5.96     63.05 o 
   6   9  23        6.45       55.14     59.12 o 
   7   9  23       62.17       25.11     59.10 o 
   8   9  23       18.34      -80.27     53.52 o 
   0  10  23      337.25      246.13     96.11 o 
   1  10  23      185.83      146.07     61.78 o 
   2  10  23        2.58      -74.13     49.42 o 
   3  10  23        0.65       47.95     56.84 o 
   4  10  23       57.96      107.56     61.03 o 
   5  10  23       21.66       67.31     60.38 o 
   6  10  23      161.64      101.39     59.66 o 
   1  11  23       51.62       12.35     54.53 o 
   2  11  23      154.04      175.32     63.55 o 
   3  11  23      112.06      127.26     63.16 o 
   4  11  23      191.85      215.16     64.27 o 
   5  11  23       61.85        3.86     61.21 o 
   0  12  23        5.75       31.07     74.86 o 
   1  12  23        8.29      -27.02     55.23 o 
   2  12  23       15.35       14.67     60.42 o 
   0   0  24       56.62       23.07     90.80 o 
   1   0  24      321.01      436.13     73.39 o 
   2   0  24      341.39      257.92     63.62 o 
   3   0  24        0.59       71.65     54.87 o 
   4   0  24        0.18       57.35     56.86 o 
   5   0  24      436.81      419.77     71.51 o 
   6   0  24       68.54       28.21     57.98 o 
   7   0  24      295.51      303.75     70.76 o 
   8   0  24        0.10      -21.39     69.41 o 
   9   0  24      129.00      204.61     86.64 o 
  10   0  24        5.07        4.59    134.48 o 
   1   1  24        8.95        2.43     40.67 o 
   2   1  24        1.20        2.77     41.49 o 
   3   1  24      314.53      281.68     50.38 o 
   4   1  24        6.18       -6.99     41.53 o 
   5   1  24      134.38      158.40     48.63 o 
   6   1  24       43.04        4.10     43.85 o 
   7   1  24      126.86       64.04     47.53 o 
   8   1  24       47.61       22.45     44.94 o 
   9   1  24      211.31      219.78     52.25 o 
  10   1  24        2.34       55.30     45.82 o 
   0   2  24        9.97      -28.04     68.48 o 
   1   2  24        3.56       18.38     49.93 o 
   2   2  24      144.13       95.41     60.37 o 
   3   2  24        5.22       16.41     49.11 o 
   4   2  24        4.99      -10.41     46.64 o 
   5   2  24       44.95      -24.69     47.75 o 
   6   2  24        0.16       52.81     51.14 o 
   7   2  24       79.64      183.32     57.00 o 
   8   2  24       30.63       46.30     54.35 o 
   9   2  24        0.13      117.31     48.05 o 
  10   2  24      118.14       83.16     56.26 o 
   1   3  24      353.48      445.48     66.35 o 
   2   3  24        5.70      -29.97     47.83 o 
   3   3  24     1199.47     1380.86    100.71 o 
   4   3  24        2.71        7.61     55.18 o 
   5   3  24      116.56      138.28     53.20 o 
   6   3  24       14.78       27.75     61.99 o 
   7   3  24      134.14       97.77     52.45 o 
   8   3  24       12.68      -23.15     48.58 o 
   9   3  24      509.86      607.35     74.84 o 
  10   3  24        0.92      -11.77     51.80 o 
   0   4  24        3.99      -34.90     70.89 o 
   1   4  24      105.77       87.22     53.11 o 
   2   4  24        0.01      -31.00     59.32 o 
   3   4  24       55.21       67.60     73.82 o 
   4   4  24        2.96       -0.93     60.19 o 
   5   4  24       23.78      -28.88     52.07 o 
   6   4  24       72.66       93.62     52.50 o 
   7   4  24       22.21      -15.69     50.59 o 
   8   4  24       69.11       94.42     56.14 o 
   9   4  24        0.75       18.61     53.72 o 
   1   5  24       34.06      108.79     56.04 o 
   2   5  24        8.76      -51.62     48.91 o 
   3   5  24      440.14      392.84     71.75 o 
   4   5  24       76.83       94.43     55.98 o 
   5   5  24       76.04       76.24     93.28 o 
   6   5  24       52.81       71.16     55.10 o 
   7   5  24       67.86       14.69     51.31 o 
   8   5  24        9.91      -26.46     52.15 o 
   9   5  24      217.00      271.39     65.22 o 
   0   6  24        0.56      -16.88     75.58 o 
   1   6  24      862.68      961.56     85.70 o 
   2   6  24       14.02       29.12     58.15 o 
   3   6  24        1.79        3.59     56.60 o 
   4   6  24       55.05       28.08     57.11 o 
   5   6  24      346.96      437.36     94.80 o 
   6   6  24      224.49      513.43    118.36 o 
   7   6  24      168.17      161.07     68.34 o 
   8   6  24       30.50       24.79     52.84 o 
   1   7  24      210.65      107.96     60.12 o 
   2   7  24        1.26        5.82     58.10 o 
   3   7  24      296.43      300.67     69.86 o 
   4   7  24       30.23      -79.54     74.74 o 
   5   7  24       75.34      109.28     59.73 o 
   6   7  24       13.92       16.23     59.33 o 
   7   7  24      177.31      176.98     76.65 o 
   8   7  24        0.43      -42.36     61.65 o 
   0   8  24       48.79      -85.56     78.77 o 
   1   8  24      116.47       78.30     59.72 o 
   2   8  24        0.18       13.27     63.97 o 
   3   8  24       26.49       76.25     60.88 o 
   4   8  24       41.92       21.78     62.43 o 
   5   8  24       17.01      -24.38     58.35 o 
   6   8  24      121.83      128.61     61.91 o 
   7   8  24       21.82      -65.52     54.88 o 
   1   9  24      165.34       82.25     70.06 o 
   2   9  24        5.00       57.15     60.86 o 
   3   9  24      375.88      412.42     87.81 o 
   4   9  24        0.30      -59.70     56.00 o 
   5   9  24      105.26      132.02     63.16 o 
   6   9  24      117.91       40.34     62.20 o 
   0  10  24        3.34       61.94     87.38 o 
   1  10  24       97.85      124.59     78.49 o 
   2  10  24       38.61       -0.79     61.14 o 
   3  10  24        1.53      -56.30     65.32 o 
   4  10  24       13.08      -43.04     56.53 o 
   1   1  25       14.67       95.23     62.61 o 
   2   1  25      219.14       96.73     62.13 o 
   3   1  25      233.09      301.22     60.74 o 
   4   1  25       20.39       70.69     52.43 o 
   5   1  25       61.96       64.78     47.93 o 
   6   1  25       88.40      133.24     51.75 o 
   7   1  25      100.02       50.46     47.22 o 
   8   1  25      247.41      272.95     57.72 o 
   0   2  25        0.72      -78.97     62.43 o 
   1   2  25      271.94      312.52     97.72 o 
   2   2  25        1.41      -29.04     55.07 o 
   3   2  25       14.51       66.93     60.22 o 
   4   2  25        0.21      -25.43     49.19 o 
   5   2  25      405.20      496.24     70.53 o 
   6   2  25        2.23      -10.52     53.30 o 
   7   2  25      301.11      214.36     67.40 o 
   8   2  25       41.26       26.25     56.55 o 
   1   3  25       36.03       42.47     53.90 o 
   2   3  25       11.07      -23.44     57.73 o 
   3   3  25       11.94      114.30     64.79 o 
   4   3  25       48.75       87.99     60.93 o 
   5   3  25        0.24       62.21     55.21 o 
   6   3  25        1.18       46.20     54.88 o 
   7   3  25        0.01      111.62     54.75 o 
   8   3  25       14.64       30.51     53.93 o 
   0   4  25       12.73        1.95     72.54 o 
   1   4  25      471.01      363.09     68.93 o 
   2   4  25       55.60       65.50     58.66 o 
   3   4  25       28.91      -44.08     61.68 o 
   4   4  25        1.57      -83.91     55.94 o 
   5   4  25      457.33      553.84    105.09 o 
   6   4  25       71.23       87.03     56.89 o 
   7   4  25      113.89      124.42     58.32 o 
   8   4  25        7.03       -8.20     54.89 o 
   1   5  25      206.92      194.02     63.06 o 
   2   5  25      144.82        9.46     58.16 o 
   3   5  25      328.50      392.86     74.52 o 
   4   5  25       40.89       91.99     66.38 o 
   5   5  25       51.51      -40.43     60.81 o 
   6   5  25        1.48       24.74     67.02 o 
   7   5  25      104.87       81.26     58.91 o 
   0   6  25        0.35     -138.04     92.02 o 
   1   6  25      176.03      243.48     66.73 o 
   2   6  25       39.07       65.45     59.67 o 
   3   6  25       16.57       14.69     59.00 o 
   4   6  25       98.13       93.19     60.16 o 
   5   6  25        1.18       25.91     66.64 o 
   6   6  25      194.67      266.70     78.40 o 
   1   7  25      139.44      108.32     63.61 o 
   2   7  25      155.37      109.75     63.12 o 
   3   7  25      367.93      373.95    115.39 o 
   4   7  25       13.82       -0.89     58.88 o 
   5   7  25       28.50      -48.42     57.63 o 
   0   8  25      195.50      285.20     96.86 o 
   1   8  25      335.40      357.72     88.46 o 
   2   8  25       15.86      -29.62     58.59 o 
   3   8  25        0.40       12.57     60.00 o 
   4   8  25        6.56       19.67     62.04 o 
   1   9  25        0.12      -28.96     58.84 o 
   2   9  25        3.99      -91.60     61.06 o 
   0   0  26       79.57       62.82    102.09 o 
   1   0  26       20.40     -116.32     88.34 o 
   2   0  26       12.07      -13.74     98.65 o 
   3   0  26        3.26      165.43     83.44 o 
   4   0  26      302.01      380.92     96.46 o 
   5   0  26      165.53      203.97    206.14 o 
   6   0  26      119.18      139.50    132.02 o 
   1   1  26        3.80      -69.69     64.32 o 
   2   1  26       82.52       76.43     63.61 o 
   3   1  26      134.60      145.98     67.40 o 
   4   1  26       56.43       91.67     55.44 o 
   5   1  26       90.48      110.52     56.08 o 
   6   1  26        0.29      -40.24     52.23 o 
   0   2  26       26.91        0.00     97.18 o 
   1   2  26        1.84      -86.51     57.67 o 
   2   2  26       72.55      -23.94     60.58 o 
   3   2  26       22.92       64.06     63.89 o 
   4   2  26        3.50       -1.01     61.66 o 
   5   2  26        0.41       33.07     55.11 o 
   6   2  26        1.95       66.96     59.58 o 
   1   3  26       45.08       16.91     56.57 o 
   2   3  26      250.19      388.02     78.71 o 
   3   3  26      193.76      304.97     75.83 o 
   4   3  26      522.15      600.38     87.25 o 
   5   3  26        1.39      -57.95     70.57 o 
   6   3  26        5.45      -14.70     57.79 o 
   0   4  26      204.48      -53.34     81.71 o 
   1   4  26      141.28      166.99     62.72 o 
   2   4  26       22.21       69.35     70.06 o 
   3   4  26       13.87       77.77     68.95 o 
   4   4  26        2.95       17.71     86.77 o 
   5   4  26        2.20      -78.58     64.83 o 
   1   5  26        8.57       17.27     60.93 o 
   2   5  26       88.82       67.90     63.02 o 
   3   5  26       59.64      138.99     71.87 o 
   4   5  26      111.22      196.84    118.57 o 
   5   5  26        0.26      -33.88     60.39 o 
   0   6  26      315.90      413.74    123.44 o 
   1   6  26      263.13      316.15     80.05 o 
   2   6  26        1.41      -87.18     58.12 o 
   3   6  26       22.18       78.54     63.52 o 
   1   7  26        1.10       -7.60     59.68 o 
   1   1  27        0.99      -14.61     74.58 o 
   2   1  27      265.23      338.38     95.60 o 
   3   1  27        6.78        3.69     84.09 o 
   0   2  27      297.48      565.89    140.86 o 
   1   2  27       49.72      -23.35     70.24 o 
   2   2  27      116.28      172.25     74.01 o 
   3   2  27       70.12      -10.23     78.42 o 
   1   3  27        0.72       88.79     65.28 o 
   2   3  27        0.07        3.19     64.64 o 
                                                 
